# Supplementary material for: Benzyl­tributyl­ammonium 4,6-dihydroxy­naphthalene-2-sulfonate
Source: Acta Crystallogr Sect E Struct Rep Online. 2009 Jan 17;65(Pt 2):o322. doi: 10.1107/S1600536809000415 (PMC2968369; doi:10.1107/S1600536809000415)
Supplement: Supplementary file 2 [file e-65-0o322-Isup2.hkl]

# 
# h,k,l, Fc-squared, Fo-squared, sigma(Fo-squared) and status flag 
# 
data_I
_shelx_title '  YNU2_04' 
_shelx_refln_list_code          4 
_shelx_F_calc_maximum      478.75 
_exptl_crystal_F_000      2224.00 
_reflns_d_resolution_high  0.8302 
 
loop_ 
 _symmetry_equiv_pos_as_xyz 
 'x, y, z' 
 '-x+1/2, y+1/2, z' 
 'x, -y+1/2, z+1/2' 
 '-x+1/2, -y, z+1/2' 
 '-x, -y, -z' 
 'x-1/2, -y-1/2, -z' 
 '-x, y-1/2, -z-1/2' 
 'x-1/2, y, -z-1/2' 
 
_cell_length_a    18.6976 
_cell_length_b    15.3045 
_cell_length_c    19.7287 
_cell_angle_alpha  90.000 
_cell_angle_beta   90.000 
_cell_angle_gamma  90.000 
 
_shelx_F_squared_multiplier     1.000 
 
loop_ 
 _refln_index_h 
 _refln_index_k 
 _refln_index_l 
 _refln_F_squared_calc 
 _refln_F_squared_meas 
 _refln_F_squared_sigma 
 _refln_observed_status 
   2   0   0    40297.18    12061.05    251.95 o 
   4   0   0     9812.31     6053.28    166.94 o 
   6   0   0     4550.96     3224.63     56.30 o 
   8   0   0     2160.50     1527.22     35.66 o 
  10   0   0       54.49       70.89      8.08 o 
  12   0   0     5786.01     7154.22    257.32 o 
  14   0   0      109.55      187.82     37.03 o 
  16   0   0     1459.98     2691.06    215.77 o 
  18   0   0       10.13        1.58      6.14 o 
  20   0   0        2.39       36.82     27.22 o 
  22   0   0        0.09        0.95      4.48 o 
   2   1   0     1783.53     1156.86     13.58 o 
   4   1   0    25794.92    12254.44    198.16 o 
   6   1   0     5269.02     3878.86     53.78 o 
   8   1   0     4462.42     3059.08     47.33 o 
  10   1   0     3841.30     4123.52     88.75 o 
  12   1   0      104.77       84.15      9.42 o 
  14   1   0       10.06       31.80      9.49 o 
  16   1   0       46.79       59.40     14.28 o 
  18   1   0       37.47       10.10      6.83 o 
  20   1   0        9.51       15.44     10.03 o 
  22   1   0        1.15        1.32      5.13 o 
   0   2   0      137.15       78.58      1.61 o 
   2   2   0    13694.91     6457.96    125.27 o 
   4   2   0    24987.46    12893.37    224.30 o 
   6   2   0      709.85      645.16      9.78 o 
   8   2   0        2.67       12.41      1.72 o 
  10   2   0     2895.01     2909.46     52.03 o 
  12   2   0      496.78      604.93     22.82 o 
  14   2   0       36.90      104.44     13.89 o 
  16   2   0      268.68      504.35     34.65 o 
  18   2   0       14.73        4.80      5.89 o 
  20   2   0       39.04       -3.71      4.79 o 
  22   2   0        1.91       -0.18      4.16 o 
   2   3   0     7513.38     4689.04     66.65 o 
   4   3   0     4151.06     2753.39     33.59 o 
   6   3   0     5738.04     4452.99     61.61 o 
   8   3   0    36490.41    22714.14    507.57 o 
  10   3   0     4665.09     4511.95     87.75 o 
  12   3   0      310.12      494.47     21.42 o 
  14   3   0     1066.89     1378.33     58.99 o 
  16   3   0     1128.79     2301.36    105.02 o 
  18   3   0       36.61        2.83      5.21 o 
  20   3   0        5.19       -1.21      4.28 o 
  22   3   0       10.00        0.35      2.91 o 
   0   4   0      961.06      530.05      9.39 o 
   2   4   0     4706.33     3052.85     42.22 o 
   4   4   0       13.27       29.03      1.53 o 
   6   4   0     6911.30     5864.01     90.45 o 
   8   4   0      444.75      273.57      7.27 o 
  10   4   0      409.43      321.20     11.23 o 
  12   4   0      282.66      340.25     20.74 o 
  14   4   0      171.10      264.57     22.80 o 
  16   4   0        1.83        1.77      5.03 o 
  18   4   0        7.45        0.82      3.98 o 
  20   4   0        2.41        0.21      3.18 o 
   2   5   0    22433.57    14493.93    272.79 o 
   4   5   0     1824.13     1474.86     21.63 o 
   6   5   0      297.84      203.27      5.41 o 
   8   5   0     3138.61     2661.65     45.27 o 
  10   5   0       25.34       40.96      4.40 o 
  12   5   0      169.89      236.99     21.01 o 
  14   5   0       79.87      174.69     21.85 o 
  16   5   0      196.78      533.59     51.67 o 
  18   5   0        0.96        0.91      4.40 o 
  20   5   0        7.42        0.26      2.96 o 
   0   6   0    32269.16    18557.19    551.52 o 
   2   6   0      701.04      886.92     12.45 o 
   4   6   0      201.58      170.85      4.74 o 
   6   6   0       10.26        7.73      1.53 o 
   8   6   0      139.23      355.51     12.53 o 
  10   6   0     3503.59     3370.57     83.81 o 
  12   6   0      368.98      458.65     35.00 o 
  14   6   0      472.06      880.15     66.46 o 
  16   6   0        0.22        2.03      4.97 o 
  18   6   0       76.32      197.43     78.12 o 
  20   6   0       60.53      248.30     46.25 o 
   2   7   0     2461.72     1711.92     27.76 o 
   4   7   0       12.08        3.08      1.16 o 
   6   7   0      965.58      769.88     16.65 o 
   8   7   0      287.37      295.33     12.22 o 
  10   7   0       13.02        4.89      3.55 o 
  12   7   0      260.59      191.03     24.06 o 
  14   7   0       68.74      128.55     24.31 o 
  16   7   0        8.43       22.05     12.68 o 
  18   7   0      117.76      415.37     34.32 o 
  20   7   0        0.16       -0.21      2.26 o 
   0   8   0    31576.41    25705.83    904.00 o 
   2   8   0      831.40     1193.50     23.57 o 
   4   8   0      208.54      294.45      9.29 o 
   6   8   0      240.14      235.25     10.49 o 
   8   8   0       56.64       52.06      6.70 o 
  10   8   0     1894.38     2654.96    113.91 o 
  12   8   0      107.29      153.62     24.34 o 
  14   8   0      144.83      376.50     37.52 o 
  16   8   0        6.48        5.79      6.70 o 
  18   8   0        8.06       -1.72      3.60 o 
  20   8   0       19.20      154.29    105.17 o 
   2   9   0      246.05      247.47     10.36 o 
   4   9   0        2.80        5.55      2.18 o 
   6   9   0      766.46      972.53     27.09 o 
   8   9   0     1237.63     1386.21     60.23 o 
  10   9   0     1896.36     3620.40    142.48 o 
  12   9   0      147.69      236.60     38.61 o 
  14   9   0        2.42        7.01      6.96 o 
  16   9   0       19.24       50.97     21.07 o 
  18   9   0        7.78        8.99      8.89 o 
   0  10   0     3688.61     4176.33    128.78 o 
   2  10   0      302.76      404.16     18.90 o 
   4  10   0      214.70      255.33     15.54 o 
   6  10   0      364.86      534.33     25.34 o 
   8  10   0       16.93       41.92     14.84 o 
  10  10   0      231.15      544.39     34.28 o 
  12  10   0       10.33       37.23     10.37 o 
  14  10   0       14.14       12.10     10.72 o 
  16  10   0        0.01       -1.22      4.13 o 
  18  10   0        0.80        2.47      4.04 o 
   2  11   0       14.05        4.43      3.69 o 
   4  11   0      288.23      481.93     33.53 o 
   6  11   0      103.68      151.81     45.36 o 
   8  11   0      229.48      396.08     36.19 o 
  10  11   0      103.76      188.91     35.63 o 
  12  11   0        1.18        2.59      6.39 o 
  14  11   0       23.28       21.18     11.46 o 
  16  11   0       18.44       49.60     25.59 o 
  18  11   0        1.00        0.11      4.14 o 
   0  12   0     2350.89     4115.82    324.80 o 
   2  12   0     1179.06     1881.31     95.42 o 
   4  12   0       28.24      103.68     32.93 o 
   6  12   0      216.59      543.27     43.98 o 
   8  12   0       10.95       38.50     14.51 o 
  10  12   0       43.80       41.98     21.78 o 
  12  12   0       22.93       48.04     27.10 o 
  14  12   0       34.59      108.66     25.52 o 
  16  12   0        0.91        0.36      2.36 o 
   2  13   0       95.75      275.62     32.12 o 
   4  13   0      148.01      396.15     34.52 o 
   6  13   0       36.81       63.36     17.08 o 
   8  13   0        4.84        6.76      8.04 o 
  10  13   0        0.83        9.20      7.80 o 
  12  13   0        9.11       13.48      8.48 o 
  14  13   0       19.09       31.60     26.94 o 
   0  14   0      306.96      804.02    119.92 o 
   2  14   0       15.36        1.29      4.18 o 
   4  14   0       84.76      187.52     33.90 o 
   6  14   0       41.23        0.74      4.89 o 
   8  14   0        0.40        0.49      3.78 o 
  10  14   0       21.77       13.68      8.62 o 
  12  14   0       10.74       29.25     17.76 o 
  14  14   0        5.31        0.05      2.81 o 
   2  15   0       31.89       26.75     25.14 o 
   4  15   0        8.53        5.54      6.21 o 
   6  15   0        6.54       -0.16      3.31 o 
   8  15   0        2.91       12.76     11.24 o 
  10  15   0       56.08      277.18     32.70 o 
  12  15   0       11.85       81.07     35.89 o 
   0  16   0      164.38      754.00     81.15 o 
   2  16   0        0.50       -0.37      4.07 o 
   4  16   0        0.07       -1.17      4.82 o 
   6  16   0        0.10        0.54      4.36 o 
   8  16   0       51.22      192.50     80.68 o 
  10  16   0        0.02        0.82      2.84 o 
   2  17   0        0.71       -0.28      3.43 o 
   4  17   0        0.03       12.65      9.26 o 
   6  17   0        1.53        9.23      7.92 o 
   8  17   0        4.57       -0.90      3.41 o 
   0  18   0        4.34        7.00      8.63 o 
   2  18   0       16.36      135.77     37.47 o 
   4  18   0        0.49       -0.60      3.39 o 
   1   1   1    31869.04    11145.06    261.07 o 
   2   1   1      536.66      323.36      3.36 o 
   3   1   1       16.48       37.26      0.74 o 
   4   1   1    14662.83     7959.69     85.54 o 
   5   1   1     4220.19     3010.60     27.48 o 
   6   1   1       62.41       83.12      1.91 o 
   7   1   1     2156.60     1599.57     15.95 o 
   8   1   1     3893.43     3364.53     36.90 o 
   9   1   1      199.33      205.43      5.07 o 
  10   1   1     1413.14     1380.46     20.60 o 
  11   1   1     1639.98     1964.23     34.24 o 
  12   1   1      103.41      117.60      7.08 o 
  13   1   1       68.43       88.79      7.32 o 
  14   1   1      538.54      661.69     28.13 o 
  15   1   1       17.90       13.27      4.84 o 
  16   1   1      173.70      342.72     25.36 o 
  17   1   1       52.91      105.00     11.92 o 
  18   1   1        6.63        6.99      4.58 o 
  19   1   1      129.91      348.80     48.77 o 
  20   1   1        0.24        0.58      2.01 o 
  21   1   1       11.34        0.05      1.48 o 
  22   1   1        0.88        0.76      2.21 o 
   0   2   1    33021.95    12764.14    305.99 o 
   1   2   1       98.83       80.92      0.86 o 
   2   2   1     2363.04     1372.31     12.10 o 
   3   2   1       26.42       16.93      0.67 o 
   4   2   1    18168.53    10000.89    115.49 o 
   5   2   1     2544.11     1874.34     15.60 o 
   6   2   1    11952.88     7803.90     84.57 o 
   7   2   1     4128.39     3604.10     37.83 o 
   8   2   1      321.35      411.56      6.52 o 
   9   2   1     7428.33     6250.75     77.86 o 
  10   2   1     1778.11     1256.32     19.62 o 
  11   2   1       36.06       49.68      3.92 o 
  12   2   1      615.81      650.59     16.08 o 
  13   2   1       23.86       32.11      5.37 o 
  14   2   1       56.09       67.15      8.52 o 
  15   2   1      526.15      902.69     33.67 o 
  16   2   1        0.91        9.13      4.72 o 
  17   2   1        2.75       20.96      6.44 o 
  18   2   1        2.72       -0.35      2.27 o 
  19   2   1        2.84       -0.04      2.02 o 
  20   2   1        4.48       -0.43      2.22 o 
  21   2   1       13.96       -1.29      2.55 o 
  22   2   1        0.87        0.47      2.55 o 
   1   3   1     5809.28     3551.81     33.47 o 
   2   3   1     1583.18     1020.86      9.13 o 
   3   3   1     6749.34     4161.38     38.51 o 
   4   3   1     4598.42     2892.90     25.30 o 
   5   3   1      460.89      379.00      4.66 o 
   6   3   1     1346.32     1015.18      9.85 o 
   7   3   1      609.44      531.52      6.22 o 
   8   3   1      915.19      757.09     10.55 o 
   9   3   1      617.57      555.59      9.03 o 
  10   3   1       66.88      120.93      4.98 o 
  11   3   1       20.65       14.44      2.28 o 
  12   3   1        2.13        1.20      1.55 o 
  13   3   1      120.77      140.96     10.59 o 
  14   3   1        0.92        3.71      3.20 o 
  15   3   1        2.06       14.11      5.34 o 
  16   3   1       10.02       43.57      7.89 o 
  17   3   1       84.49      147.26     14.18 o 
  18   3   1       51.50        0.59      2.81 o 
  19   3   1        9.63        6.24      4.68 o 
  20   3   1        1.37       -0.55      2.11 o 
  21   3   1        0.93       -0.35      2.04 o 
  22   3   1        0.04       -0.17      2.47 o 
   0   4   1   229204.50    53103.32   1544.06 o 
   1   4   1    54473.66    22897.91    340.70 o 
   2   4   1     2020.65     1999.82     17.16 o 
   3   4   1      588.17      497.19      4.64 o 
   4   4   1      279.62      285.58      3.54 o 
   5   4   1     5024.59     3628.18     35.54 o 
   6   4   1      266.52      192.98      3.48 o 
   7   4   1       88.27       94.35      2.38 o 
   8   4   1     2102.83     1981.45     23.88 o 
   9   4   1      922.11      965.04     15.39 o 
  10   4   1     1740.44     1610.75     25.27 o 
  11   4   1       81.99      137.64      6.13 o 
  12   4   1      899.01     1328.24     33.11 o 
  13   4   1       28.55       53.81      7.22 o 
  14   4   1      186.93      297.88     18.70 o 
  15   4   1      194.62      275.60     19.27 o 
  16   4   1       68.42      139.09     15.75 o 
  17   4   1      216.87      481.69     29.49 o 
  18   4   1       11.08       -0.63      3.13 o 
  19   4   1        0.14        0.13      2.18 o 
  20   4   1       16.31       -0.28      2.44 o 
  21   4   1        3.26       -0.35      1.91 o 
   1   5   1     1056.65      775.16      7.78 o 
   2   5   1       12.76       12.03      0.75 o 
   3   5   1      353.52      226.97      3.23 o 
   4   5   1      624.70      502.34      5.89 o 
   5   5   1      816.66      712.22      7.93 o 
   6   5   1       39.75       78.97      2.48 o 
   7   5   1     6357.38     5675.75     65.21 o 
   8   5   1     1603.43     1312.87     17.23 o 
   9   5   1      194.37      175.08      5.95 o 
  10   5   1     1271.04     1701.23     28.23 o 
  11   5   1        2.32        4.03      2.08 o 
  12   5   1        0.47        0.43      1.46 o 
  13   5   1      342.61      553.79     25.96 o 
  14   5   1       42.00       64.38     10.88 o 
  15   5   1      213.08      340.65     24.25 o 
  16   5   1       26.65       87.89     13.01 o 
  17   5   1        3.48        0.61      3.24 o 
  18   5   1        0.29        0.43      2.78 o 
  19   5   1       16.68       -0.27      2.46 o 
  20   5   1        1.60        0.21      2.30 o 
  21   5   1        7.04       -0.84      2.13 o 
   0   6   1     2192.35     1647.47     22.36 o 
   1   6   1     8836.06     6442.02     74.26 o 
   2   6   1     4460.45     2829.47     30.35 o 
   3   6   1     3939.53     3222.83     38.47 o 
   4   6   1     1390.08     1204.42     13.75 o 
   5   6   1      411.72      300.68      5.10 o 
   6   6   1      340.47      282.10      5.49 o 
   7   6   1       49.98      101.56      3.67 o 
   8   6   1        0.34        2.79      1.13 o 
   9   6   1       79.97      153.26      6.22 o 
  10   6   1     1152.33     1515.12     29.61 o 
  11   6   1      204.02      300.88     13.95 o 
  12   6   1        8.02        0.89      2.53 o 
  13   6   1      103.76      169.99     15.81 o 
  14   6   1       66.46       88.91     13.89 o 
  15   6   1        0.21        2.75      3.83 o 
  16   6   1       15.64       30.74      9.14 o 
  17   6   1       28.62       22.55     12.93 o 
  18   6   1        6.42        2.75      3.59 o 
  19   6   1        1.53        0.44      2.35 o 
  20   6   1        5.57        3.57      3.41 o 
  21   6   1        0.93       -1.02      3.01 o 
   1   7   1     1518.10     1522.55     16.69 o 
   2   7   1     3408.09     3302.36     39.45 o 
   3   7   1      749.66      806.83     11.42 o 
   4   7   1       26.13       21.29      1.67 o 
   5   7   1      537.55      531.32      9.04 o 
   6   7   1      192.68      221.42      6.02 o 
   7   7   1      101.30      128.26      4.59 o 
   8   7   1      421.78      482.40     11.41 o 
   9   7   1     1811.56     2327.56     43.33 o 
  10   7   1      586.96      804.49     27.89 o 
  11   7   1       88.04       99.57     10.52 o 
  12   7   1      181.07      343.47     20.97 o 
  13   7   1      149.96      284.13     21.95 o 
  14   7   1       28.63       22.02      7.55 o 
  15   7   1      126.31      315.79     24.17 o 
  16   7   1      219.12      603.88     36.35 o 
  17   7   1       14.09        8.11      5.56 o 
  18   7   1       16.47        0.20      2.35 o 
  19   7   1       46.31       -2.83      4.78 o 
  20   7   1        5.43        8.58      5.38 o 
   0   8   1      863.63      910.70     17.38 o 
   1   8   1     1035.90     1115.59     15.55 o 
   2   8   1      346.71      231.73      5.35 o 
   3   8   1     1421.70     1480.91     21.72 o 
   4   8   1       93.90      203.76      5.63 o 
   5   8   1      506.77      515.06     10.29 o 
   6   8   1      356.57      529.17     11.56 o 
   7   8   1       61.86       71.78      4.49 o 
   8   8   1        0.55        4.81      2.19 o 
   9   8   1      257.82      406.77     17.26 o 
  10   8   1      348.48      355.80     19.50 o 
  11   8   1       76.71      205.76     14.66 o 
  12   8   1       21.71       49.41      8.97 o 
  13   8   1        2.26        6.03      4.89 o 
  14   8   1       83.52      153.53     19.30 o 
  15   8   1        5.62        9.25      5.41 o 
  16   8   1        7.19       14.32      6.22 o 
  17   8   1        7.45       16.62      8.55 o 
  18   8   1        1.04        0.40      2.32 o 
  19   8   1        1.49        2.04      2.73 o 
  20   8   1        1.08       14.22      8.45 o 
   1   9   1      226.39      263.78      7.70 o 
   2   9   1      861.21     1256.31     20.84 o 
   3   9   1      116.07       90.19      4.59 o 
   4   9   1       44.40       63.61      3.86 o 
   5   9   1      505.05      602.33     12.83 o 
   6   9   1      437.50      513.79     14.16 o 
   7   9   1        3.39        4.65      2.15 o 
   8   9   1      320.12      329.64     14.81 o 
   9   9   1       28.83       31.38      6.40 o 
  10   9   1       28.74       30.83      7.03 o 
  11   9   1        8.19        7.16      4.19 o 
  12   9   1       31.35       60.87     10.32 o 
  13   9   1        0.02       -0.58      2.79 o 
  14   9   1        9.16       17.07      6.16 o 
  15   9   1       56.03      121.68     17.90 o 
  16   9   1       26.02       33.50     13.94 o 
  17   9   1       18.38       43.71     18.13 o 
  18   9   1        0.66        2.22      2.99 o 
  19   9   1       15.87       23.50     12.73 o 
   0  10   1     3142.65     4072.42     95.17 o 
   1  10   1       18.46        9.17      2.47 o 
   2  10   1        1.64       11.61      2.86 o 
   3  10   1       97.36      143.68      8.37 o 
   4  10   1      103.51      145.95      8.46 o 
   5  10   1       22.85       54.30      5.41 o 
   6  10   1       78.88       55.69      6.35 o 
   7  10   1       36.40       26.47      6.26 o 
   8  10   1      123.78      251.81     30.16 o 
   9  10   1      321.63      437.12     22.34 o 
  10  10   1      648.71     1113.86     40.02 o 
  11  10   1       92.74      197.90     18.90 o 
  12  10   1       32.85       35.35      7.93 o 
  13  10   1        1.24       10.84      5.39 o 
  14  10   1       30.73       84.93     22.49 o 
  15  10   1       31.86       57.26     11.79 o 
  16  10   1        0.17        1.25      3.09 o 
  17  10   1       19.88       48.00     20.60 o 
  18  10   1        0.28        0.53      1.91 o 
   1  11   1       54.35       61.36      6.93 o 
   2  11   1      104.39      126.72      9.91 o 
   3  11   1      151.38      233.85     14.01 o 
   4  11   1      193.63      302.34     18.12 o 
   5  11   1       80.62      120.50     16.60 o 
   6  11   1      172.91      320.55     21.26 o 
   7  11   1       35.69       93.49     15.10 o 
   8  11   1       21.05        9.03      5.35 o 
   9  11   1      101.48      121.49     17.00 o 
  10  11   1       11.57       13.72      6.12 o 
  11  11   1       32.03      104.38     14.50 o 
  12  11   1        2.47        2.83      3.53 o 
  13  11   1        7.41       12.23      6.05 o 
  14  11   1        0.02        2.89      4.00 o 
  15  11   1        9.72       24.75      7.30 o 
  16  11   1        6.25       14.21      8.70 o 
  17  11   1        0.11        3.31      2.83 o 
  18  11   1       15.44        0.00      2.44 o 
   0  12   1     1207.27     2567.78    129.38 o 
   1  12   1      190.33      381.02     21.74 o 
   2  12   1       28.30      153.00     13.53 o 
   3  12   1       27.47       46.31      8.16 o 
   4  12   1        4.17        8.74      4.65 o 
   5  12   1       18.88       14.20      5.70 o 
   6  12   1       17.50       14.28      6.10 o 
   7  12   1       19.40       40.07      9.52 o 
   8  12   1       70.60      104.72     17.66 o 
   9  12   1       39.84       54.52     11.80 o 
  10  12   1       18.78       19.90      8.17 o 
  11  12   1        8.32        9.94      5.69 o 
  12  12   1        9.18        6.71      5.07 o 
  13  12   1        5.35        3.65      4.17 o 
  14  12   1        1.70       -0.75      2.62 o 
  15  12   1        3.67        2.95      3.17 o 
  16  12   1        2.44        1.71      2.99 o 
  17  12   1        0.02        0.05      2.08 o 
   1  13   1       91.77      176.11     15.81 o 
   2  13   1        0.92        0.70      3.09 o 
   3  13   1       41.47       68.07     10.87 o 
   4  13   1       50.00      118.08     20.15 o 
   5  13   1       38.09       76.66     17.86 o 
   6  13   1       23.84       52.61     11.93 o 
   7  13   1       66.94      157.47     24.84 o 
   8  13   1      131.74      234.29     59.03 o 
   9  13   1       10.56       11.29      6.29 o 
  10  13   1       88.87      442.96     29.55 o 
  11  13   1        0.19       -0.66      2.85 o 
  12  13   1        3.11        3.74      3.81 o 
  13  13   1       14.60       52.61     10.18 o 
  14  13   1        1.07        1.34      3.03 o 
  15  13   1        3.60        4.00      3.94 o 
   0  14   1      145.17      290.76     30.13 o 
   1  14   1       42.74      125.69     17.85 o 
   2  14   1       46.38       94.58     13.86 o 
   3  14   1        0.42        4.66      4.65 o 
   4  14   1        5.34       10.70      5.93 o 
   5  14   1       15.50       11.91      6.30 o 
   6  14   1       22.47        0.25      2.69 o 
   7  14   1       52.25        0.18      2.50 o 
   8  14   1       42.01        0.21      3.15 o 
   9  14   1       14.58        4.68      4.62 o 
  10  14   1        0.08        3.58      3.73 o 
  11  14   1       16.92       28.67     13.66 o 
  12  14   1        0.03        1.99      3.03 o 
  13  14   1        6.93        8.26      4.23 o 
  14  14   1        5.22        5.93      4.43 o 
   1  15   1       41.24       -0.05      2.40 o 
   2  15   1       15.03        5.00      4.52 o 
   3  15   1        3.86        8.04      5.93 o 
   4  15   1        0.45        1.69      3.27 o 
   5  15   1        3.81        0.64      2.96 o 
   6  15   1        0.02       -0.17      2.56 o 
   7  15   1        0.43        0.29      2.48 o 
   8  15   1       17.88        9.74      5.43 o 
   9  15   1        1.12        2.82      3.36 o 
  10  15   1        0.02       -1.29      2.35 o 
  11  15   1        0.27        1.16      2.54 o 
  12  15   1        1.48        5.22      3.15 o 
  13  15   1        0.33        0.00      1.89 o 
   0  16   1       47.48      225.77     94.42 o 
   1  16   1        9.82       11.14      7.84 o 
   2  16   1       34.81       32.59     15.84 o 
   3  16   1       21.01       33.32     16.22 o 
   4  16   1        0.68        1.83      3.31 o 
   5  16   1        2.36        2.87      3.80 o 
   6  16   1        0.34        1.73      3.49 o 
   7  16   1        2.70       12.67      6.32 o 
   8  16   1        0.49       -0.29      2.12 o 
   9  16   1       13.25       23.77     13.28 o 
  10  16   1        0.05       -1.17      2.68 o 
   1  17   1        1.92        3.21      4.11 o 
   2  17   1        4.40       20.99      7.59 o 
   3  17   1        0.52        7.20      4.52 o 
   4  17   1        4.10       19.31      6.83 o 
   5  17   1        0.21        4.53      4.96 o 
   6  17   1        0.85        6.61      4.93 o 
   7  17   1        6.51       17.63     10.52 o 
   8  17   1        0.00       -1.04      2.54 o 
   0  18   1        7.40       85.58     45.91 o 
   1  18   1        0.94        2.73      3.26 o 
   2  18   1        3.12        9.13      4.27 o 
   3  18   1        1.32        1.94      3.87 o 
   4  18   1        0.14        3.07      3.53 o 
   0   0   2     1362.62      700.13      9.54 o 
   1   0   2     9395.10     4222.56     45.61 o 
   2   0   2     6032.27     3128.54     36.25 o 
   3   0   2     7479.32     5042.96     61.87 o 
   4   0   2    64945.73    23910.99    751.84 o 
   5   0   2     1685.42     1519.87     17.36 o 
   6   0   2    14106.32     9568.08    169.65 o 
   7   0   2    26721.25    17301.02    361.75 o 
   8   0   2    11226.78     8433.95    158.78 o 
   9   0   2    21459.94    15235.11    389.45 o 
  10   0   2     3540.41     3216.45     65.36 o 
  11   0   2       96.85       88.27      7.79 o 
  12   0   2      443.38      441.78     21.19 o 
  13   0   2       26.88        9.08      4.65 o 
  14   0   2       40.92       38.41     12.11 o 
  15   0   2     1390.80     1871.32     82.83 o 
  16   0   2        9.04        6.25      7.07 o 
  17   0   2      303.88      494.63     41.86 o 
  18   0   2      169.72      390.35     78.96 o 
  19   0   2        4.08       17.63     13.70 o 
  20   0   2       17.44        1.98      4.50 o 
  21   0   2       11.15        0.82      3.39 o 
  22   0   2       10.20       -0.71      3.38 o 
   1   1   2     7170.59     3816.39     32.55 o 
   2   1   2     1588.36     1157.69      9.99 o 
   3   1   2     1527.33      845.53      6.38 o 
   4   1   2    11030.25     6262.96     61.51 o 
   5   1   2     9005.35     6179.20     64.28 o 
   6   1   2       15.90       45.12      1.58 o 
   7   1   2      705.79      652.53      8.35 o 
   8   1   2      124.40      195.83      4.00 o 
   9   1   2      422.29      382.37      8.24 o 
  10   1   2       41.27       87.07      3.74 o 
  11   1   2      708.11      672.93     15.65 o 
  12   1   2       10.03        6.14      2.21 o 
  13   1   2       81.53       73.01      7.16 o 
  14   1   2       51.03       38.86      7.07 o 
  15   1   2      203.29      274.06     18.69 o 
  16   1   2        4.58       -2.12      3.02 o 
  17   1   2       35.76       40.78      9.80 o 
  18   1   2        4.35        5.35      4.21 o 
  19   1   2       96.73      221.95     47.18 o 
  20   1   2       12.55       10.28      5.15 o 
  21   1   2       11.98       -0.70      2.08 o 
  22   1   2        1.24       -1.12      2.67 o 
   0   2   2     3773.25     2096.98     24.64 o 
   1   2   2     3235.61     1904.40     17.71 o 
   2   2   2     3750.23     2062.40     17.99 o 
   3   2   2    13656.50     7331.88     83.27 o 
   4   2   2      727.08      538.87      4.64 o 
   5   2   2      408.87      228.82      3.42 o 
   6   2   2     4526.19     3510.90     36.72 o 
   7   2   2      572.47      534.37      7.30 o 
   8   2   2      239.37      240.42      4.87 o 
   9   2   2     2856.88     2441.28     31.34 o 
  10   2   2      385.07      313.30      8.22 o 
  11   2   2       98.51      102.20      5.39 o 
  12   2   2        6.99        4.03      1.82 o 
  13   2   2      121.35      165.77     10.21 o 
  14   2   2       49.59       59.77      8.25 o 
  15   2   2       11.95        7.08      4.07 o 
  16   2   2      402.96      673.02     33.19 o 
  17   2   2       47.04       51.55      9.85 o 
  18   2   2        0.19        1.16      3.05 o 
  19   2   2        3.26        3.34      3.55 o 
  20   2   2        6.42        2.14      3.36 o 
  21   2   2        0.59       -0.85      2.30 o 
  22   2   2        1.60        0.47      2.37 o 
   1   3   2   179943.36    42096.76   1125.59 o 
   2   3   2    13715.87     8239.46     92.86 o 
   3   3   2       50.01       59.04      1.42 o 
   4   3   2     5628.41     3742.52     34.51 o 
   5   3   2     1018.38      870.44      8.08 o 
   6   3   2      166.39      138.55      3.04 o 
   7   3   2      175.86      166.27      3.71 o 
   8   3   2      953.98      794.51     11.57 o 
   9   3   2      360.53      421.85      7.85 o 
  10   3   2       88.88      114.15      4.81 o 
  11   3   2      161.02      256.28      8.25 o 
  12   3   2       17.03       17.89      3.80 o 
  13   3   2      388.99      624.11     22.16 o 
  14   3   2      188.88      328.71     18.90 o 
  15   3   2       25.29       32.03      6.88 o 
  16   3   2       73.04      127.23     14.29 o 
  17   3   2       24.01      104.38     15.00 o 
  18   3   2       17.14        7.66      5.54 o 
  19   3   2      107.89      346.84     41.48 o 
  20   3   2        2.26       -0.57      2.55 o 
  21   3   2       21.22       -0.20      1.79 o 
  22   3   2        2.70       -0.21      2.15 o 
   0   4   2     4167.58     3953.70     46.63 o 
   1   4   2      130.34       54.74      1.41 o 
   3   4   2     1357.12      866.14      7.88 o 
   4   4   2      158.11       93.71      2.07 o 
   5   4   2      258.41      156.89      2.83 o 
   6   4   2        0.39        2.94      0.62 o 
   7   4   2      361.72      304.84      5.46 o 
   8   4   2        9.46       37.88      2.27 o 
   9   4   2      127.20      136.38      4.52 o 
  10   4   2      115.61      100.45      4.96 o 
  11   4   2      513.91      648.67     14.72 o 
  12   4   2      176.43      151.40     10.36 o 
  13   4   2       86.76      100.95     10.93 o 
  14   4   2       99.14      195.30     15.28 o 
  15   4   2        9.25       24.72      7.27 o 
  16   4   2        0.01       -3.74      4.11 o 
  17   4   2       53.90        1.71      3.95 o 
  18   4   2        1.77        2.64      4.03 o 
  19   4   2        3.58       -0.21      2.32 o 
  20   4   2        0.75        0.56      2.46 o 
  21   4   2       13.17       -0.58      2.09 o 
   1   5   2     3944.71     3173.54     30.88 o 
   2   5   2     2542.83     1793.12     17.30 o 
   3   5   2      326.64      230.00      3.70 o 
   4   5   2      598.17      417.18      5.65 o 
   5   5   2      112.50      102.09      2.59 o 
   6   5   2      118.16      134.39      3.08 o 
   7   5   2      275.43      293.14      5.13 o 
   8   5   2       27.78       21.29      1.86 o 
   9   5   2      405.76      481.66     10.45 o 
  10   5   2      652.31      804.20     16.45 o 
  11   5   2       58.99       46.93      5.20 o 
  12   5   2        0.01       11.54      3.98 o 
  13   5   2        7.69       22.23      6.53 o 
  14   5   2      109.06      182.43     15.17 o 
  15   5   2      177.68      314.00     23.85 o 
  16   5   2       26.33       46.36     11.09 o 
  17   5   2      146.16      203.93     52.31 o 
  18   5   2        6.40       -0.57      2.88 o 
  19   5   2       37.35        1.22      3.31 o 
  20   5   2        4.54       -0.78      2.62 o 
  21   5   2        6.18        0.48      2.36 o 
   0   6   2     9885.26     7270.30    116.74 o 
   1   6   2      113.21      120.22      2.78 o 
   2   6   2      908.04      703.04      8.27 o 
   3   6   2      457.65      318.49      5.01 o 
   4   6   2      234.56      301.04      5.30 o 
   5   6   2       18.96       26.76      1.79 o 
   6   6   2      223.21      320.48      6.05 o 
   7   6   2     1720.24     1899.74     25.76 o 
   8   6   2      298.41      177.90      5.81 o 
   9   6   2     4975.84     5420.26     82.14 o 
  10   6   2      449.15      428.90     14.36 o 
  11   6   2     1168.48     1721.74     44.26 o 
  12   6   2        7.31        3.34      3.31 o 
  13   6   2      269.96      438.35     25.05 o 
  14   6   2       37.68       44.23      9.59 o 
  15   6   2      232.34      464.14     32.01 o 
  16   6   2       35.86       47.98     19.26 o 
  17   6   2       55.93      103.00     36.98 o 
  18   6   2       46.25       13.52      9.94 o 
  19   6   2        0.98       -0.38      2.54 o 
  20   6   2        4.89        0.26      2.10 o 
  21   6   2        8.80       18.57     12.93 o 
   1   7   2      590.08      614.27      8.33 o 
   2   7   2      276.46      269.72      5.16 o 
   3   7   2        6.61       15.78      1.51 o 
   4   7   2     2294.32     2214.80     26.14 o 
   5   7   2     2602.19     2399.72     30.22 o 
   6   7   2      169.78      191.12      5.30 o 
   7   7   2     1310.71     1333.35     20.56 o 
   8   7   2      430.62      667.85     14.21 o 
   9   7   2      206.14      251.31     10.79 o 
  10   7   2       86.65      131.35     11.04 o 
  11   7   2      202.42      259.13     18.21 o 
  12   7   2       93.30      101.53     11.54 o 
  13   7   2       11.13       13.71      6.47 o 
  14   7   2        2.80       10.96      5.51 o 
  15   7   2       12.80       13.40      6.52 o 
  16   7   2        0.40        4.75      4.93 o 
  17   7   2        1.06       -0.19      2.19 o 
  18   7   2        2.48        5.41      4.78 o 
  19   7   2        9.82        1.74      3.16 o 
  20   7   2        0.02       -0.85      2.21 o 
   0   8   2      255.27      496.28     14.10 o 
   1   8   2     5989.08     6712.07     95.78 o 
   2   8   2     1345.75     1844.33     29.15 o 
   3   8   2     1228.27     1329.69     18.55 o 
   4   8   2      167.91      220.43      6.18 o 
   5   8   2      186.97      232.87      7.07 o 
   6   8   2        8.68       12.94      2.07 o 
   7   8   2     1207.36     1327.03     24.04 o 
   8   8   2      143.45      149.74      7.92 o 
   9   8   2      122.20      122.76     10.45 o 
  10   8   2      318.55      419.88     22.32 o 
  11   8   2       51.89       87.75     10.81 o 
  12   8   2        8.78       11.88      5.83 o 
  13   8   2       60.31      143.10     15.11 o 
  14   8   2        0.31        4.30      4.53 o 
  15   8   2       94.61      166.36     37.20 o 
  16   8   2       58.80       79.50     26.29 o 
  17   8   2      111.88      344.23     26.60 o 
  18   8   2        0.60        1.65      2.94 o 
  19   8   2        0.01        0.14      1.71 o 
  20   8   2        0.09        1.59      2.80 o 
   1   9   2     4203.23     4353.56     64.55 o 
   2   9   2     1643.38     1791.22     28.36 o 
   3   9   2      891.02     1233.13     21.09 o 
   4   9   2       12.92       20.39      2.68 o 
   5   9   2        8.90        5.13      1.59 o 
   6   9   2        0.74        1.88      1.68 o 
   7   9   2      336.46      481.64     16.94 o 
   8   9   2       43.92       18.22      4.53 o 
   9   9   2      144.71      188.39     21.81 o 
  10   9   2        0.04        3.30      2.97 o 
  11   9   2        8.72        8.21      4.02 o 
  12   9   2        0.18        1.03      2.79 o 
  13   9   2      126.37      271.54     21.49 o 
  14   9   2        0.26        0.66      3.28 o 
  15   9   2       47.35      125.99     25.40 o 
  16   9   2        2.97       13.48      6.58 o 
  17   9   2       12.77       26.14      9.03 o 
  18   9   2        0.60       -0.48      2.36 o 
  19   9   2       20.24       33.18     15.61 o 
   0  10   2       13.13        2.92      2.42 o 
   1  10   2     1274.77     1706.65     34.21 o 
   2  10   2       53.41       32.59      4.60 o 
   3  10   2      402.83      561.70     17.23 o 
   4  10   2      408.45      545.36     16.86 o 
   5  10   2      182.83      278.84     12.84 o 
   6  10   2       58.26       76.97      8.39 o 
   7  10   2        4.17        6.94      3.32 o 
   8  10   2      216.86      491.95     22.49 o 
   9  10   2       38.74       84.71     12.09 o 
  10  10   2       37.06       19.60      6.50 o 
  11  10   2        5.44       30.10      7.72 o 
  12  10   2        5.00       18.63      6.99 o 
  13  10   2        2.73        3.78      4.33 o 
  14  10   2        4.53       11.47      5.92 o 
  15  10   2        0.68        0.29      2.34 o 
  16  10   2        3.07        0.49      2.67 o 
  17  10   2        3.70       11.12      5.60 o 
  18  10   2        8.78        6.19      4.42 o 
   1  11   2      278.68      506.32     21.09 o 
   2  11   2      522.20      819.84     29.12 o 
   3  11   2       19.01        7.45      3.91 o 
   4  11   2      120.80      226.78     21.89 o 
   5  11   2       64.34       81.46     12.46 o 
   6  11   2       32.86       40.59      8.39 o 
   7  11   2        7.65       12.19      5.31 o 
   8  11   2        3.21        3.48      3.99 o 
   9  11   2       51.56      121.44     16.48 o 
  10  11   2        0.15        0.87      3.54 o 
  11  11   2       22.09       34.49      8.63 o 
  12  11   2       34.70       49.93     18.05 o 
  13  11   2       34.14       50.42     14.95 o 
  14  11   2        3.27       14.63      6.40 o 
  15  11   2       12.44       22.57      8.24 o 
  16  11   2        2.74        5.84      4.41 o 
  17  11   2        0.15        1.75      2.49 o 
   0  12   2       17.14      111.32     18.08 o 
   1  12   2      128.02      251.79     18.52 o 
   2  12   2       16.40       16.13      5.46 o 
   3  12   2       45.20       68.09      9.11 o 
   4  12   2      169.80      371.06     21.39 o 
   5  12   2       23.72       28.18      7.50 o 
   6  12   2      248.41      396.10     25.58 o 
   7  12   2      118.75      285.97     23.30 o 
   8  12   2       20.11       62.17     11.52 o 
   9  12   2      180.39      684.39     37.51 o 
  10  12   2        3.53        8.71      5.33 o 
  11  12   2      195.25      785.94     39.23 o 
  12  12   2        6.90        3.33      3.78 o 
  13  12   2        1.33        8.05      5.25 o 
  14  12   2        2.29        5.53      4.69 o 
  15  12   2       16.86       25.42     14.57 o 
  16  12   2       11.80       18.71     10.10 o 
   1  13   2      259.34      453.85     27.18 o 
   2  13   2       14.51       29.12      8.11 o 
   3  13   2        0.16        1.43      3.28 o 
   4  13   2       14.91       30.58      8.89 o 
   5  13   2       16.17       17.83      6.99 o 
   6  13   2        5.17       11.49      6.09 o 
   7  13   2        4.33       13.83      6.64 o 
   8  13   2       15.70        3.34      5.02 o 
   9  13   2       19.83       18.39      8.24 o 
  10  13   2        0.35        1.18      3.33 o 
  11  13   2        0.04       -1.55      3.59 o 
  12  13   2        2.84        8.17      5.86 o 
  13  13   2       12.20       18.96     10.51 o 
  14  13   2        0.48        2.40      2.84 o 
  15  13   2        9.84        8.08      6.51 o 
   0  14   2       48.85      126.93     20.01 o 
   1  14   2        3.32       18.55      7.45 o 
   2  14   2       84.00      141.03     16.08 o 
   3  14   2       97.53      269.49     33.63 o 
   4  14   2        0.02        2.57      3.84 o 
   5  14   2       15.85        4.75      4.55 o 
   6  14   2        4.13        4.37      4.51 o 
   7  14   2       19.25        0.09      2.49 o 
   8  14   2        0.03        0.04      2.02 o 
   9  14   2       41.91       46.46     21.10 o 
  10  14   2       31.60       39.22     17.09 o 
  11  14   2        0.09        5.69      3.92 o 
  12  14   2        3.40        7.38      4.08 o 
  13  14   2        0.21       -2.60      3.71 o 
  14  14   2        0.55       -1.04      2.58 o 
   1  15   2       77.73      350.38     27.44 o 
   2  15   2       45.06        0.05      2.21 o 
   3  15   2       66.27      245.79     42.15 o 
   4  15   2        4.77        6.48      5.03 o 
   5  15   2        6.05        7.67      5.34 o 
   6  15   2        0.08        0.50      3.05 o 
   7  15   2       33.24        0.12      2.62 o 
   8  15   2        0.89        0.96      2.78 o 
   9  15   2        0.04        2.95      3.28 o 
  10  15   2        0.23        0.08      1.65 o 
  11  15   2        4.22        7.77      5.29 o 
  12  15   2        3.03        0.04      1.78 o 
   0  16   2        5.48        0.04      2.96 o 
   1  16   2       11.00       10.04      5.82 o 
   2  16   2        6.12        8.99      5.21 o 
   3  16   2        4.43        4.04      3.92 o 
   4  16   2        0.45        0.38      2.68 o 
   5  16   2        7.81        1.64      3.28 o 
   6  16   2        0.20        2.24      3.60 o 
   7  16   2        1.80       -0.02      2.05 o 
   8  16   2        1.12        0.88      2.61 o 
   9  16   2        1.77       -0.72      2.40 o 
  10  16   2        0.79        1.02      2.64 o 
  11  16   2        5.57       -0.17      1.87 o 
   1  17   2        9.28       24.84     10.22 o 
   2  17   2       10.49       38.87     15.36 o 
   3  17   2        0.01       -2.15      3.13 o 
   4  17   2        1.73       12.28      4.99 o 
   5  17   2        0.83        5.84      3.81 o 
   6  17   2        0.65        1.93      3.24 o 
   7  17   2        2.75        8.25      5.31 o 
   8  17   2        1.07       -2.25      3.90 o 
   0  18   2        0.19       -0.37      2.72 o 
   1  18   2       15.53       67.05     20.12 o 
   2  18   2        1.86        3.00      3.63 o 
   3  18   2        6.55       35.70     17.60 o 
   4  18   2        0.83        4.03      3.55 o 
   1   1   3    20833.47     9588.62    136.83 o 
   2   1   3     1897.10     1106.06      9.49 o 
   3   1   3     1471.73      821.01      6.93 o 
   4   1   3    25475.76    13353.94    173.11 o 
   5   1   3    19163.63    11330.61    147.23 o 
   6   1   3        4.28       27.37      1.39 o 
   7   1   3     1607.13     1012.93     11.55 o 
   8   1   3     7403.93     6072.00     76.97 o 
   9   1   3     1986.95     1861.97     25.41 o 
  10   1   3     1434.54     1305.16     20.93 o 
  11   1   3      235.57      255.71      8.27 o 
  12   1   3      140.93      119.15      6.83 o 
  13   1   3       17.91       13.34      3.94 o 
  14   1   3       79.66      124.89     12.51 o 
  15   1   3       28.82       16.59      6.14 o 
  16   1   3      110.89      134.98     18.24 o 
  17   1   3        0.43       12.85      6.28 o 
  18   1   3        1.93       -0.54      2.84 o 
  19   1   3        3.99        0.20      2.31 o 
  20   1   3        2.94       12.55      8.46 o 
  21   1   3        0.86       -0.35      1.96 o 
  22   1   3       17.12       -0.82      3.23 o 
   0   2   3    14801.02     7914.51    165.25 o 
   1   2   3     1381.74      794.97      6.10 o 
   2   2   3    13573.11     7975.67     83.23 o 
   3   2   3    12638.05     7101.84     70.75 o 
   4   2   3     3981.02     2656.63     22.49 o 
   5   2   3     1009.02      657.28      7.21 o 
   6   2   3     9811.62     7016.84     80.08 o 
   7   2   3     1238.60     1124.24     12.84 o 
   8   2   3     5314.92     4374.57     51.87 o 
   9   2   3     3501.37     3232.22     43.23 o 
  10   2   3     1035.87     1023.90     17.76 o 
  11   2   3      600.62      392.98     10.12 o 
  12   2   3      556.76      905.28     21.65 o 
  13   2   3      141.06      199.40     10.90 o 
  14   2   3      542.75      655.61     28.00 o 
  15   2   3       22.07       37.93      8.86 o 
  16   2   3      262.31      331.24     23.62 o 
  17   2   3        6.64       21.72      7.39 o 
  18   2   3       96.57      171.93     47.86 o 
  19   2   3        0.74        2.07      3.88 o 
  20   2   3       62.33      178.38     56.13 o 
  21   2   3        0.29       -0.89      2.00 o 
  22   2   3        0.05        0.55      3.78 o 
   1   3   3     4885.76     2927.07     24.47 o 
   2   3   3     3115.20     2375.54     20.55 o 
   3   3   3    21771.98    12400.76    144.75 o 
   4   3   3      502.98      427.36      4.41 o 
   5   3   3        2.13        4.40      0.62 o 
   6   3   3      262.42      140.77      3.25 o 
   7   3   3      118.53       81.07      2.77 o 
   8   3   3     4496.19     4533.17     54.35 o 
   9   3   3        0.00        2.49      0.99 o 
  10   3   3     1049.74     1262.65     20.13 o 
  11   3   3      101.36      130.88      6.05 o 
  12   3   3      554.57      657.97     21.64 o 
  13   3   3       28.53       56.62      7.62 o 
  14   3   3        1.57       -0.80      2.38 o 
  15   3   3      166.14      247.29     22.72 o 
  16   3   3      135.92      185.45     18.81 o 
  17   3   3        1.63       -4.05      4.62 o 
  18   3   3       29.63       15.72      8.28 o 
  19   3   3       30.40       19.53      9.62 o 
  20   3   3        6.29       -1.13      2.87 o 
  21   3   3        0.70       -0.15      1.66 o 
  22   3   3        0.03       -1.21      2.75 o 
   0   4   3     3025.14     2192.43     23.40 o 
   1   4   3      401.12      435.33      4.41 o 
   2   4   3    15208.24     9999.43    121.98 o 
   3   4   3     4116.55     3164.39     31.27 o 
   4   4   3     1661.90     1470.49     12.31 o 
   5   4   3       35.76       42.84      1.40 o 
   6   4   3      900.23      755.68      9.66 o 
   7   4   3       18.74       12.79      1.37 o 
   8   4   3      939.41      994.24     13.71 o 
   9   4   3     3496.35     3436.82     45.24 o 
  10   4   3      258.08      257.25      7.69 o 
  11   4   3      126.67      204.71      8.50 o 
  12   4   3      427.73      610.10     21.37 o 
  13   4   3       42.83       69.98      9.84 o 
  14   4   3        2.86       12.35      5.69 o 
  15   4   3       14.62       31.00      8.62 o 
  16   4   3      232.53      424.13     28.17 o 
  17   4   3      124.87      143.73     47.95 o 
  18   4   3      155.83      519.16     31.17 o 
  19   4   3        1.48        0.78      2.91 o 
  20   4   3       79.07      208.70     50.56 o 
  21   4   3       13.03        0.05      1.62 o 
   1   5   3      827.61      630.63      7.09 o 
   2   5   3      226.56      155.70      2.95 o 
   3   5   3     1819.30     1605.03     16.66 o 
   4   5   3      134.02       83.98      2.45 o 
   5   5   3       24.55       22.75      1.37 o 
   6   5   3     1942.69     1792.26     19.17 o 
   7   5   3      195.00      235.93      5.67 o 
   8   5   3     1112.88     1539.90     20.90 o 
   9   5   3       39.40       64.35      3.74 o 
  10   5   3      298.52      341.03     10.49 o 
  11   5   3       79.39       84.67      7.19 o 
  12   5   3      246.86      380.73     17.72 o 
  13   5   3        6.89       16.20      5.42 o 
  14   5   3        1.89       29.69      7.72 o 
  15   5   3      115.57      177.46     18.62 o 
  16   5   3       54.81      131.52     16.37 o 
  17   5   3       18.40       11.94      7.25 o 
  18   5   3       11.60       18.40      9.73 o 
  19   5   3       18.20        0.09      2.60 o 
  20   5   3        7.04        3.34      3.52 o 
  21   5   3        5.64        5.14      3.82 o 
   0   6   3     2075.96     1243.51     20.42 o 
   1   6   3      342.42      277.33      4.21 o 
   2   6   3      473.95      612.15      7.80 o 
   3   6   3       91.03       56.57      2.32 o 
   4   6   3      624.26      499.28      7.63 o 
   5   6   3       62.94       55.48      2.40 o 
   6   6   3        4.24        7.37      1.26 o 
   7   6   3     1679.29     1595.45     21.26 o 
   8   6   3      112.88      233.81      7.05 o 
   9   6   3      162.57      272.83      8.24 o 
  10   6   3        7.37        2.81      1.84 o 
  11   6   3       46.94       56.88      7.06 o 
  12   6   3      154.56      194.61     13.71 o 
  13   6   3        3.71       -0.15      2.49 o 
  14   6   3        0.20        1.77      3.58 o 
  15   6   3        0.01        1.88      2.37 o 
  16   6   3      175.27      212.97     69.36 o 
  17   6   3       29.31       26.31     11.93 o 
  18   6   3        0.00        0.60      2.86 o 
  19   6   3        0.50        0.07      1.94 o 
  20   6   3        1.75        0.54      2.62 o 
  21   6   3        8.06       -1.08      2.30 o 
   1   7   3     2635.27     2489.26     28.45 o 
   2   7   3     1094.30      892.82     11.91 o 
   3   7   3        8.88       20.34      1.85 o 
   4   7   3      165.69      115.92      3.86 o 
   5   7   3      983.74     1137.48     16.13 o 
   6   7   3        0.44        1.57      1.04 o 
   7   7   3       33.27       21.78      2.58 o 
   8   7   3       21.27       15.88      2.57 o 
   9   7   3      353.93      464.06     15.87 o 
  10   7   3      320.42      408.01     17.62 o 
  11   7   3       54.06      121.57     11.49 o 
  12   7   3      109.18      186.75     15.85 o 
  13   7   3       25.00       53.47     10.23 o 
  14   7   3       15.78       16.04      7.71 o 
  15   7   3        7.84        8.29      5.34 o 
  16   7   3      131.89      230.54     47.40 o 
  17   7   3        0.03        1.64      3.85 o 
  18   7   3       19.01       64.41     24.94 o 
  19   7   3       15.87       28.53     15.67 o 
  20   7   3        2.00        3.45      3.26 o 
   0   8   3     2338.68     3203.72     61.04 o 
   1   8   3      150.21      152.39      4.93 o 
   2   8   3      108.64      116.56      4.75 o 
   3   8   3      413.14      309.33      6.91 o 
   4   8   3       31.10       64.12      3.61 o 
   5   8   3      260.55      243.38      7.30 o 
   6   8   3      746.52      690.97     14.18 o 
   7   8   3        2.27        7.03      2.07 o 
   8   8   3      111.02      264.07     11.20 o 
   9   8   3        2.46        7.81      3.04 o 
  10   8   3      153.14      202.32     16.40 o 
  11   8   3      200.68      297.11     19.70 o 
  12   8   3      105.12       81.01     10.16 o 
  13   8   3        5.09        0.99      2.96 o 
  14   8   3       57.85      133.77     15.88 o 
  15   8   3       58.70      100.90     30.16 o 
  16   8   3        0.02       -0.95      3.32 o 
  17   8   3        3.14       16.90      7.18 o 
  18   8   3        3.66       18.31      6.61 o 
  19   8   3        1.17        0.32      1.97 o 
  20   8   3        9.81       12.92      7.50 o 
   1   9   3        4.68        4.43      1.48 o 
   2   9   3     1153.55     1368.93     22.84 o 
   3   9   3       14.44       10.49      2.29 o 
   4   9   3       56.93       80.00      4.94 o 
   5   9   3        3.88        7.99      2.29 o 
   6   9   3      452.50      475.33     16.13 o 
   7   9   3       34.81       21.17      4.45 o 
   8   9   3       37.02       34.94      5.42 o 
   9   9   3       39.85       44.54      6.69 o 
  10   9   3       24.72       36.06      7.46 o 
  11   9   3        4.57        7.10      4.51 o 
  12   9   3        3.11        7.05      4.83 o 
  13   9   3        0.51        6.72      4.73 o 
  14   9   3       42.66       81.78     17.96 o 
  15   9   3        0.33        1.68      3.85 o 
  16   9   3        0.57        1.79      3.56 o 
  17   9   3        0.94       -0.45      2.11 o 
  18   9   3        4.50        4.27      3.42 o 
  19   9   3        1.80        1.58      2.52 o 
   0  10   3      599.54      922.02     37.58 o 
   1  10   3      137.61      211.70     10.05 o 
   2  10   3     1715.90     2054.12     43.32 o 
   3  10   3      312.68      286.10     12.32 o 
   4  10   3       14.95       45.81      5.27 o 
   5  10   3      131.92      221.29     12.45 o 
   6  10   3      419.40      647.80     24.60 o 
   7  10   3      471.48      705.41     25.91 o 
   8  10   3      374.17      523.56     22.52 o 
   9  10   3      484.45      799.26     33.68 o 
  10  10   3       10.88        5.71      4.26 o 
  11  10   3        5.29       30.12      7.53 o 
  12  10   3       70.57      202.63     20.53 o 
  13  10   3        0.35        1.80      3.43 o 
  14  10   3       28.29       51.66     14.32 o 
  15  10   3       62.79      125.65     31.13 o 
  16  10   3        5.30       10.57      5.32 o 
  17  10   3       16.14       56.31     20.96 o 
  18  10   3       15.22       36.36     16.01 o 
   1  11   3      188.48      301.51     19.86 o 
   2  11   3      657.61     1137.80     36.27 o 
   3  11   3       89.82      141.00     11.70 o 
   4  11   3      160.30      290.51     17.64 o 
   5  11   3      238.88      425.21     20.98 o 
   6  11   3       71.90      115.82     15.65 o 
   7  11   3      279.04      478.81     24.61 o 
   8  11   3       13.89       28.10      6.96 o 
   9  11   3        1.05        2.14      3.30 o 
  10  11   3       10.74       72.67     11.71 o 
  11  11   3       22.83       59.16     13.42 o 
  12  11   3       59.34       59.57     23.73 o 
  13  11   3       20.90       20.36      9.74 o 
  14  11   3        4.49        3.55      3.80 o 
  15  11   3        6.29        9.29      5.54 o 
  16  11   3        1.09        4.13      3.73 o 
  17  11   3        0.04        0.73      2.00 o 
   0  12   3       19.67       25.77     10.82 o 
   1  12   3       96.57      331.66     21.71 o 
   2  12   3      167.90      436.68     25.00 o 
   3  12   3        0.02        2.78      3.28 o 
   4  12   3        1.31        0.90      2.60 o 
   5  12   3        0.26        5.67      4.38 o 
   6  12   3       19.69       14.02      5.94 o 
   7  12   3        1.59        4.35      4.33 o 
   8  12   3        0.32        3.88      4.22 o 
   9  12   3       47.97       70.62     11.85 o 
  10  12   3      115.68      253.19     21.49 o 
  11  12   3        1.24        2.71      3.64 o 
  12  12   3       12.39       23.14     10.50 o 
  13  12   3       10.65       21.73     10.93 o 
  14  12   3        0.11        3.29      3.64 o 
  15  12   3        0.92       -2.19      3.36 o 
  16  12   3        3.43       10.14      5.84 o 
   1  13   3      335.88      740.95     37.43 o 
   2  13   3      518.32     1331.28     51.36 o 
   3  13   3        0.36        6.16      4.63 o 
   4  13   3      114.77      230.01     37.28 o 
   5  13   3        0.29        3.01      4.05 o 
   6  13   3       46.67       68.74     17.64 o 
   7  13   3        0.36        3.78      4.87 o 
   8  13   3      152.45      545.51     33.89 o 
   9  13   3       19.62       20.72      9.24 o 
  10  13   3       61.11      193.45     29.02 o 
  11  13   3        0.35        0.92      3.37 o 
  12  13   3       11.99       42.81     15.16 o 
  13  13   3        0.04        3.50      3.61 o 
  14  13   3        0.58        0.47      2.05 o 
  15  13   3        0.34        0.25      2.31 o 
   0  14   3       19.46       87.84     21.28 o 
   1  14   3       75.78      143.04     15.72 o 
   2  14   3        8.96       55.88     10.68 o 
   3  14   3        0.51        1.28      3.15 o 
   4  14   3       18.98        7.97      5.11 o 
   5  14   3       23.11       10.37      6.05 o 
   6  14   3        9.61        7.73      5.74 o 
   7  14   3        0.95        0.16      2.95 o 
   8  14   3        5.46        2.91      4.35 o 
   9  14   3        4.55       -0.44      2.89 o 
  10  14   3       11.90       20.70      8.25 o 
  11  14   3       10.70       24.84     11.87 o 
  12  14   3        5.98       17.64      9.61 o 
  13  14   3        4.42        3.80      3.99 o 
  14  14   3       11.19       -0.97      3.40 o 
   1  15   3        9.28        4.16      4.32 o 
   2  15   3        0.39       -0.99      2.79 o 
   3  15   3        1.73        0.90      3.35 o 
   4  15   3        0.01       -0.41      2.73 o 
   5  15   3        1.35        3.01      4.71 o 
   6  15   3        1.40       -0.58      2.74 o 
   7  15   3        9.53        2.92      4.30 o 
   8  15   3        2.40        1.12      3.07 o 
   9  15   3        0.16       -2.90      3.57 o 
  10  15   3        4.98        5.34      3.88 o 
  11  15   3        0.96       -0.60      2.23 o 
  12  15   3       11.37        5.15      4.40 o 
   0  16   3        0.15        0.23      3.30 o 
   1  16   3        0.07        0.17      2.28 o 
   2  16   3        5.74       -0.04      1.93 o 
   3  16   3        8.97        2.52      3.69 o 
   4  16   3        0.48        3.49      3.79 o 
   5  16   3        0.64       -0.89      2.76 o 
   6  16   3       17.06       26.55     14.37 o 
   7  16   3        0.41        2.37      3.43 o 
   8  16   3        6.85       11.27      8.63 o 
   9  16   3        2.72        2.70      3.59 o 
  10  16   3        4.16        4.08      3.42 o 
   1  17   3        0.27        1.97      3.38 o 
   2  17   3       14.14       54.66     21.29 o 
   3  17   3        1.45        4.09      3.51 o 
   4  17   3        4.70       15.60      5.78 o 
   5  17   3        0.12        0.84      2.15 o 
   6  17   3        4.82       15.53      6.15 o 
   7  17   3        5.16       13.63      8.41 o 
   8  17   3        0.32       -0.17      2.24 o 
   0  18   3       13.15       41.35     20.02 o 
   1  18   3        1.59        7.17      4.36 o 
   2  18   3        0.40        3.40      3.79 o 
   3  18   3        0.80        4.95      3.87 o 
   0   0   4     2862.58     2254.66     35.33 o 
   1   0   4    65913.16    20717.89    517.81 o 
   2   0   4    32829.65    14946.60    361.96 o 
   3   0   4        2.16       10.09      1.34 o 
   4   0   4      160.59      167.06      2.80 o 
   5   0   4     2231.76     1209.94     14.24 o 
   6   0   4     8134.80     5319.82     89.18 o 
   7   0   4      333.83      274.38      7.20 o 
   8   0   4      212.30      113.42      5.10 o 
   9   0   4      173.98      126.68      5.92 o 
  10   0   4       20.52       32.28      3.74 o 
  11   0   4       17.08        8.64      2.68 o 
  12   0   4       19.59       18.56      5.37 o 
  13   0   4      183.70      199.48     19.58 o 
  14   0   4        2.46       20.98      8.71 o 
  15   0   4     1800.89     2539.27    155.19 o 
  16   0   4       49.83       41.90     20.77 o 
  17   0   4        0.58        2.35      5.93 o 
  18   0   4      123.99      413.37     42.02 o 
  19   0   4        0.19        0.30      4.51 o 
  20   0   4       31.86       -2.49      4.87 o 
  21   0   4        5.52       -1.37      4.15 o 
  22   0   4       26.68      263.96     43.28 o 
   1   1   4     5135.98     3126.19     24.64 o 
   2   1   4    12932.75     6811.27     63.48 o 
   3   1   4     3028.42     1868.47     14.21 o 
   4   1   4     2977.22     1856.78     14.48 o 
   5   1   4      181.02      151.38      2.58 o 
   6   1   4     2795.96     2164.46     22.18 o 
   7   1   4      974.90     1097.04     12.63 o 
   8   1   4      578.74      804.61     11.45 o 
   9   1   4     1967.52     2046.08     28.00 o 
  10   1   4      276.39      238.96      7.26 o 
  11   1   4       42.41       50.93      3.71 o 
  12   1   4        4.15        8.85      2.82 o 
  13   1   4      983.95     1185.34     37.84 o 
  14   1   4       35.85       46.69      8.63 o 
  15   1   4      109.27      128.96     14.31 o 
  16   1   4       49.95       36.68      9.65 o 
  17   1   4        8.12       28.84      8.12 o 
  18   1   4        0.21        2.36      4.76 o 
  19   1   4       15.81       14.66      6.51 o 
  20   1   4        0.03       -3.63      3.94 o 
  21   1   4        0.72        0.56      2.42 o 
  22   1   4        9.23       -0.22      1.83 o 
   1   2   4     1658.15     1294.79     10.66 o 
   2   2   4     6919.09     3986.62     35.71 o 
   3   2   4     1738.23     1313.01     11.05 o 
   4   2   4      297.19      119.30      1.58 o 
   5   2   4      271.17      215.85      3.21 o 
   6   2   4     8341.91     6342.06     72.36 o 
   7   2   4      799.67      709.38      9.42 o 
   8   2   4      291.88      303.38      6.11 o 
   9   2   4      375.87      429.16      8.68 o 
  10   2   4     1877.74     1902.48     27.69 o 
  11   2   4      165.57      187.26      7.20 o 
  12   2   4      846.59      809.74     22.37 o 
  13   2   4       17.30        5.86      3.66 o 
  14   2   4      125.62      144.81     13.53 o 
  15   2   4      175.71      203.93     21.64 o 
  16   2   4       81.74       79.93     12.47 o 
  17   2   4       93.28       46.32     21.35 o 
  18   2   4       39.82       44.07     17.66 o 
  19   2   4        8.91       15.23      7.03 o 
  20   2   4        8.24       10.41      4.93 o 
  21   2   4        0.78       -0.17      1.73 o 
  22   2   4        5.29       -0.46      3.16 o 
   1   3   4     2858.18     2021.83     16.37 o 
   2   3   4       92.83       49.81      0.94 o 
   3   3   4    12731.51     8862.48     99.86 o 
   4   3   4      323.90      380.37      3.65 o 
   5   3   4       61.18       40.66      1.10 o 
   6   3   4      174.13      178.74      3.72 o 
   7   3   4     2667.71     2503.66     27.99 o 
   8   3   4     2077.25     1985.66     23.80 o 
   9   3   4      356.91      293.74      6.89 o 
  10   3   4     2548.94     2804.81     40.42 o 
  11   3   4      139.43      137.72      6.74 o 
  12   3   4     1146.39     1373.66     34.97 o 
  13   3   4     1528.93     1888.76     68.65 o 
  14   3   4       85.72      101.16     12.83 o 
  15   3   4       65.38       91.96     14.40 o 
  16   3   4      418.25      700.11     40.50 o 
  17   3   4      134.72      309.11     40.34 o 
  18   3   4       79.87      196.28     52.64 o 
  19   3   4       56.01       68.63     25.36 o 
  20   3   4        0.66       -0.22      2.10 o 
  21   3   4        2.39       -0.30      1.88 o 
   0   4   4     2486.97     2007.10     22.48 o 
   1   4   4     1656.12     1342.69     11.57 o 
   2   4   4     1245.24      886.91      8.41 o 
   3   4   4     1202.78      807.34      9.02 o 
   4   4   4        3.61       14.07      0.93 o 
   5   4   4     1216.76     1036.41      9.69 o 
   6   4   4      889.28      659.85      7.31 o 
   7   4   4     1327.77     1081.03     13.38 o 
   8   4   4     1087.43     1196.83     15.40 o 
   9   4   4        2.84        5.37      1.42 o 
  10   4   4       10.73       19.92      2.84 o 
  11   4   4      144.14      164.43      9.60 o 
  12   4   4      253.10      283.65     15.19 o 
  13   4   4      166.44      186.72     17.61 o 
  14   4   4      102.91      166.90     17.00 o 
  15   4   4        3.58        2.27      3.50 o 
  16   4   4      102.59      195.92     19.06 o 
  17   4   4       86.59      131.34     44.21 o 
  18   4   4        2.59        7.22      5.13 o 
  19   4   4        0.21        5.52      4.80 o 
  20   4   4       29.19       -1.34      2.50 o 
  21   4   4       27.98       -0.66      2.29 o 
   1   5   4     3553.47     2775.56     27.38 o 
   2   5   4      662.59      494.49      6.18 o 
   3   5   4      439.25      412.47      5.76 o 
   4   5   4     1125.92     1356.45     13.84 o 
   5   5   4      931.56      852.00      9.91 o 
   6   5   4      492.47      308.94      5.41 o 
   7   5   4     1697.59     1414.37     19.83 o 
   8   5   4       46.52       54.28      3.35 o 
   9   5   4       67.91       98.13      4.99 o 
  10   5   4     1090.25     1322.19     26.62 o 
  11   5   4       98.56       91.24      7.59 o 
  12   5   4       37.02       42.18      7.49 o 
  13   5   4      176.02      284.20     21.13 o 
  14   5   4       43.76       28.00      9.21 o 
  15   5   4       14.16       13.28      6.23 o 
  16   5   4       43.16       58.17     11.10 o 
  17   5   4       46.34       45.80     19.75 o 
  18   5   4       14.86       17.53     10.12 o 
  19   5   4        6.02        6.09      4.50 o 
  20   5   4       20.45       -1.79      3.20 o 
  21   5   4        0.10       -0.47      1.96 o 
   0   6   4     7423.04     6024.97    103.17 o 
   1   6   4     1946.53     1497.50     15.85 o 
   2   6   4     2076.23     1862.52     20.47 o 
   3   6   4     2440.78     2470.42     27.66 o 
   4   6   4     2597.52     2577.20     28.45 o 
   5   6   4       63.90       84.85      2.95 o 
   6   6   4      202.47      220.89      5.40 o 
   7   6   4      214.80      237.26      6.73 o 
   8   6   4     1078.18     1009.69     17.90 o 
   9   6   4      152.91       73.82      4.72 o 
  10   6   4       23.85       57.70      5.78 o 
  11   6   4      422.62      450.85     18.44 o 
  12   6   4      381.89      717.80     30.01 o 
  13   6   4        0.28        1.36      3.05 o 
  14   6   4      309.37      549.60     35.58 o 
  15   6   4        2.32       10.00      6.18 o 
  16   6   4       17.75        4.94      5.11 o 
  17   6   4        1.75        0.88      3.58 o 
  18   6   4      136.33      457.22     29.45 o 
  19   6   4        4.75        3.71      3.72 o 
  20   6   4       81.63      410.80     26.92 o 
   1   7   4       48.14       20.55      1.87 o 
   2   7   4       28.95       12.55      1.30 o 
   3   7   4     2486.27     2479.97     29.84 o 
   4   7   4     1429.43     1387.94     19.42 o 
   5   7   4      484.91      503.95      9.65 o 
   6   7   4       61.99       96.84      4.77 o 
   7   7   4       24.39        3.66      1.43 o 
   8   7   4        8.17        1.53      1.24 o 
   9   7   4      156.27      210.11      9.66 o 
  10   7   4       83.52      131.72     10.35 o 
  11   7   4      172.06      121.72     12.91 o 
  12   7   4       40.87       51.47      8.96 o 
  13   7   4        3.44       15.23      6.79 o 
  14   7   4       26.63       42.95     10.46 o 
  15   7   4        1.57        6.43      5.73 o 
  16   7   4       39.83       79.19     23.28 o 
  17   7   4        2.46       15.84      8.84 o 
  18   7   4        4.68        7.28      5.48 o 
  19   7   4        0.02        0.72      2.42 o 
  20   7   4        3.94        1.99      2.72 o 
   0   8   4     1474.61     1466.94     31.84 o 
   1   8   4      306.83      491.48     10.14 o 
   2   8   4      517.96      815.46     13.68 o 
   3   8   4      540.59      685.61     13.07 o 
   4   8   4      180.99      209.31      6.90 o 
   5   8   4        2.12        2.22      1.16 o 
   6   8   4       85.79       97.44      5.28 o 
   7   8   4       88.50       77.79      5.64 o 
   8   8   4      177.43      256.35     12.68 o 
   9   8   4      429.01      592.30     22.30 o 
  10   8   4        0.03        5.70      3.45 o 
  11   8   4        9.13       37.12      7.34 o 
  12   8   4      236.21      424.47     25.71 o 
  13   8   4       14.56       18.92      7.17 o 
  14   8   4       41.42       64.25     12.27 o 
  15   8   4        2.54        5.93      5.26 o 
  16   8   4       73.40      167.70     46.64 o 
  17   8   4        7.81       11.08      6.10 o 
  18   8   4       27.36       56.86     22.41 o 
  19   8   4        3.30        3.77      3.82 o 
   1   9   4      447.67      632.58     13.57 o 
   2   9   4      714.19      982.23     18.53 o 
   3   9   4      566.70      719.09     15.74 o 
   4   9   4      384.44      465.16     12.16 o 
   5   9   4      677.96      725.36     19.56 o 
   6   9   4       58.58       80.96      7.67 o 
   7   9   4      166.31      190.35     12.44 o 
   8   9   4      999.07     1630.35     50.92 o 
   9   9   4       40.74       93.98      9.72 o 
  10   9   4      302.45      567.57     30.04 o 
  11   9   4        8.16       26.39      8.43 o 
  12   9   4      229.66      657.22     35.22 o 
  13   9   4       86.15      115.64     14.92 o 
  14   9   4       17.02       28.88      9.04 o 
  15   9   4        6.32        7.51      5.93 o 
  16   9   4       51.48      140.71     17.27 o 
  17   9   4        7.40       20.46      7.80 o 
  18   9   4        2.09        5.04      3.49 o 
  19   9   4        0.19        0.93      2.09 o 
   0  10   4      485.38      648.40     29.46 o 
   1  10   4       47.39       30.45      4.67 o 
   2  10   4       19.75       79.11      7.44 o 
   3  10   4      208.81      267.36     11.91 o 
   4  10   4      326.69      477.52     16.89 o 
   5  10   4       44.65       65.88      8.29 o 
   6  10   4       25.44       73.84      8.38 o 
   7  10   4      110.56      203.99     16.08 o 
   8  10   4       23.26       30.62      6.83 o 
   9  10   4       19.83       21.62      5.73 o 
  10  10   4      104.12      193.09     18.38 o 
  11  10   4       12.82       46.24     10.15 o 
  12  10   4       41.08       98.94     19.77 o 
  13  10   4       10.83       14.81      6.25 o 
  14  10   4       14.30       30.01      9.08 o 
  15  10   4       15.38       29.50      8.23 o 
  16  10   4        0.01        1.19      2.68 o 
  17  10   4        5.20        5.58      4.27 o 
  18  10   4        2.43        2.08      2.61 o 
   1  11   4       85.59      129.81     12.17 o 
   2  11   4        7.52        4.37      3.27 o 
   3  11   4        0.71       10.10      4.60 o 
   4  11   4      253.05      310.20     18.26 o 
   5  11   4       33.13       73.63      9.74 o 
   6  11   4       76.59      106.30     13.52 o 
   7  11   4        0.18        2.84      3.07 o 
   8  11   4        8.17       11.08      5.30 o 
   9  11   4       51.61      137.58     14.84 o 
  10  11   4       17.04       19.53      7.04 o 
  11  11   4        2.08        1.03      3.03 o 
  12  11   4       31.36       87.32     34.82 o 
  13  11   4       77.10      241.52     41.40 o 
  14  11   4        2.82        9.08      5.35 o 
  15  11   4        1.84        3.95      4.14 o 
  16  11   4       10.15       16.10      8.56 o 
  17  11   4        0.27        2.61      3.58 o 
   0  12   4      380.75      587.37     39.81 o 
   1  12   4       85.21      159.53     14.52 o 
   2  12   4      311.30      869.94     39.08 o 
   3  12   4      145.19      317.66     20.24 o 
   4  12   4        3.97       16.77      5.82 o 
   5  12   4        5.86       25.74      7.61 o 
   6  12   4      217.00      460.74     28.56 o 
   7  12   4       20.65       35.41      8.56 o 
   8  12   4      151.72      502.72     28.42 o 
   9  12   4        6.17        8.70      5.23 o 
  10  12   4        0.49        6.20      4.97 o 
  11  12   4       10.71       25.00      8.27 o 
  12  12   4        6.40        9.12      5.61 o 
  13  12   4        1.08        0.39      2.79 o 
  14  12   4        4.68       15.70      5.88 o 
  15  12   4        0.12       -0.36      2.73 o 
  16  12   4        0.23        0.10      2.27 o 
   1  13   4      144.60      285.71     21.42 o 
   2  13   4      100.86      270.74     20.94 o 
   3  13   4       20.84       39.57      8.61 o 
   4  13   4       13.29       27.18      7.83 o 
   5  13   4       20.86       35.32      9.21 o 
   6  13   4       54.96      116.41     16.55 o 
   7  13   4       17.85       10.98      6.14 o 
   8  13   4       21.37        2.79      4.26 o 
   9  13   4        7.32       11.28      7.11 o 
  10  13   4        3.37        4.15      4.32 o 
  11  13   4       15.24       21.38      9.06 o 
  12  13   4       14.76       16.16      9.99 o 
  13  13   4        6.12        5.60      4.74 o 
  14  13   4        3.47        5.57      3.81 o 
  15  13   4        0.64       -0.37      2.58 o 
   0  14   4       17.47       47.82     14.84 o 
   1  14   4      100.10      217.07     17.91 o 
   2  14   4       11.53        1.18      3.04 o 
   3  14   4       68.02      190.10     46.52 o 
   4  14   4        1.06       -0.25      2.47 o 
   5  14   4        4.93        2.67      3.81 o 
   6  14   4        5.00        1.12      3.07 o 
   7  14   4        4.85        4.06      4.67 o 
   8  14   4        6.31        1.85      3.60 o 
   9  14   4        0.04        0.59      2.94 o 
  10  14   4        7.52        7.28      5.10 o 
  11  14   4        1.89        1.51      3.06 o 
  12  14   4       18.83       19.93     11.40 o 
  13  14   4        0.31        0.15      1.77 o 
  14  14   4        1.98        0.49      2.84 o 
   1  15   4        0.90        0.42      3.19 o 
   2  15   4       16.57       -0.34      2.41 o 
   3  15   4        0.20        0.19      2.36 o 
   4  15   4        0.35        0.48      2.53 o 
   5  15   4        3.33        2.68      4.05 o 
   6  15   4        2.08        2.03      3.75 o 
   7  15   4        6.57       10.06      6.15 o 
   8  15   4        0.50        3.63      4.51 o 
   9  15   4        0.02        3.28      3.88 o 
  10  15   4       25.16      193.14     45.95 o 
  11  15   4       13.63        8.56      5.69 o 
  12  15   4       29.05       -0.07      2.51 o 
   0  16   4        3.33        0.05      2.61 o 
   1  16   4        3.54       -0.18      2.06 o 
   2  16   4        0.66       -0.05      1.80 o 
   3  16   4        0.06       -0.12      1.99 o 
   4  16   4        0.01        1.10      3.11 o 
   5  16   4        0.00        0.18      2.34 o 
   6  16   4        7.78        8.22      5.15 o 
   7  16   4        1.62        3.01      3.90 o 
   8  16   4        7.36        7.43      4.92 o 
   9  16   4        4.56       -0.45      2.37 o 
  10  16   4        3.12        3.49      3.23 o 
   1  17   4        1.58        8.34      4.46 o 
   2  17   4        1.61        8.49      4.54 o 
   3  17   4        0.80        2.65      3.42 o 
   4  17   4        0.50        9.51      4.94 o 
   5  17   4        0.04       -0.37      2.71 o 
   6  17   4        0.64        5.39      4.22 o 
   7  17   4        1.94        8.99      5.61 o 
   0  18   4        1.13        9.74     12.12 o 
   1  18   4        0.00        3.99      3.26 o 
   2  18   4        5.60        0.12      2.08 o 
   3  18   4       18.25       95.65     87.73 o 
   1   1   5    27665.89    13492.05    153.06 o 
   2   1   5     3176.75     2339.86     18.74 o 
   3   1   5     1056.36      752.58      6.64 o 
   4   1   5        3.90       14.38      0.84 o 
   5   1   5     5608.74     3647.55     33.22 o 
   6   1   5        3.98       10.88      0.96 o 
   7   1   5     1175.01     1336.86     14.31 o 
   8   1   5       38.51       19.85      1.77 o 
   9   1   5      637.65      605.69     11.20 o 
  10   1   5       43.71       47.23      3.23 o 
  11   1   5      244.00      258.24      8.82 o 
  12   1   5      200.85      254.35     13.04 o 
  13   1   5     3086.53     3490.10    110.26 o 
  14   1   5      397.83      473.61     26.99 o 
  15   1   5       21.91       24.36      8.09 o 
  16   1   5       44.67       28.95      9.28 o 
  17   1   5      143.23      365.89     26.85 o 
  18   1   5       14.94       12.51      8.54 o 
  19   1   5       34.46       47.85     22.37 o 
  20   1   5        1.68       -0.84      3.05 o 
  21   1   5       13.52       -0.25      2.24 o 
   0   2   5     2735.40     1911.74     24.35 o 
   1   2   5       70.75       92.46      1.38 o 
   2   2   5     1082.11      889.48      7.57 o 
   3   2   5     6114.32     4187.28     40.24 o 
   4   2   5      989.18      660.99      5.91 o 
   5   2   5      239.69      250.66      3.13 o 
   6   2   5      949.02      766.89      8.72 o 
   7   2   5     1191.67     1012.17     12.13 o 
   8   2   5      419.26      506.82      8.92 o 
   9   2   5     2250.04     2551.10     35.54 o 
  10   2   5        6.42        2.57      1.38 o 
  11   2   5     1049.02     1090.21     24.92 o 
  12   2   5       87.89       68.95      6.88 o 
  13   2   5        0.34       -2.17      4.04 o 
  14   2   5       22.57       38.08      8.08 o 
  15   2   5        6.74       18.50      7.32 o 
  16   2   5      131.08      247.80     23.13 o 
  17   2   5       42.91       37.52     21.38 o 
  18   2   5        2.62        1.06      3.37 o 
  19   2   5        0.40       -0.59      2.52 o 
  20   2   5        2.60        1.87      3.11 o 
  21   2   5       41.19      181.47     39.41 o 
   1   3   5      249.49      170.10      2.34 o 
   2   3   5     8281.86     5456.06     55.53 o 
   3   3   5       77.89       52.45      1.39 o 
   4   3   5     1827.15     1299.49     12.18 o 
   5   3   5      527.30      570.87      6.41 o 
   6   3   5      133.96       77.04      2.08 o 
   7   3   5      115.50       56.00      2.36 o 
   8   3   5        2.32        9.63      1.41 o 
   9   3   5      144.53       85.87      4.37 o 
  10   3   5      100.98      128.36      6.14 o 
  11   3   5      267.62      220.30     11.68 o 
  12   3   5        1.68        1.76      2.39 o 
  13   3   5       11.39        7.74      4.55 o 
  14   3   5      128.49      164.08     17.67 o 
  15   3   5       11.13        8.03      5.31 o 
  16   3   5       24.49       39.62     10.01 o 
  17   3   5        8.82       20.24      8.73 o 
  18   3   5        2.06        3.83      4.40 o 
  19   3   5       21.68       39.83     16.28 o 
  20   3   5        3.18       -0.85      2.56 o 
  21   3   5        4.13       -0.90      2.20 o 
   0   4   5      385.55      255.84      4.37 o 
   1   4   5    14466.24     9586.97    118.56 o 
   2   4   5      615.30      549.24      6.32 o 
   3   4   5     4965.44     3589.55     38.13 o 
   4   4   5      733.72      614.91      7.81 o 
   5   4   5      405.37      389.07      5.16 o 
   6   4   5     3024.06     2516.79     29.33 o 
   7   4   5     1531.45     1237.34     18.08 o 
   8   4   5      230.98      166.71      5.28 o 
   9   4   5      336.52      410.20     10.61 o 
  10   4   5       76.09      125.35      6.49 o 
  11   4   5      908.08     1029.53     31.89 o 
  12   4   5      120.89      117.39     11.80 o 
  13   4   5       33.30       27.41      7.87 o 
  14   4   5       36.73       29.60      8.65 o 
  15   4   5      131.23      272.87     22.91 o 
  16   4   5       12.25       45.20     10.00 o 
  17   4   5        1.70        3.17      4.34 o 
  18   4   5        5.10        9.03      5.28 o 
  19   4   5       12.86        7.21      4.96 o 
  20   4   5        0.04       -0.15      2.00 o 
  21   4   5       15.28       -0.31      2.13 o 
   1   5   5     2364.27     2011.09     19.22 o 
   2   5   5     4588.35     3504.90     38.55 o 
   3   5   5       33.26       69.51      2.45 o 
   4   5   5     1934.60     1594.96     19.25 o 
   5   5   5     1217.40     1262.41     16.51 o 
   6   5   5       24.13       29.25      1.88 o 
   7   5   5      847.21      907.46     14.97 o 
   8   5   5       50.77       33.40      2.94 o 
   9   5   5     1823.65     2203.54     35.86 o 
  10   5   5        2.55        2.23      1.90 o 
  11   5   5        4.46       22.18      4.83 o 
  12   5   5        5.77        9.46      4.55 o 
  13   5   5     1148.17     1595.98     55.87 o 
  14   5   5      140.76      223.70     19.65 o 
  15   5   5      319.30      517.79     32.52 o 
  16   5   5        7.20        5.25      5.31 o 
  17   5   5        0.15        1.85      3.78 o 
  18   5   5        1.32        3.37      3.97 o 
  19   5   5       85.29      340.52     21.08 o 
  20   5   5        3.14        1.02      2.73 o 
  21   5   5       20.52       -1.29      2.79 o 
   0   6   5     1054.37      725.86     13.57 o 
   1   6   5      837.78      480.77      6.23 o 
   2   6   5      291.91      273.20      4.98 o 
   3   6   5       16.71       12.72      1.41 o 
   4   6   5     1104.40     1075.83     14.84 o 
   5   6   5      106.05      121.74      4.27 o 
   6   6   5      280.05      201.38      6.47 o 
   7   6   5        7.22        2.29      1.17 o 
   8   6   5       46.13       43.79      3.40 o 
   9   6   5      142.65      180.89      7.63 o 
  10   6   5       19.96       17.86      4.12 o 
  11   6   5       34.81       28.20      6.10 o 
  12   6   5      241.43      270.26     19.79 o 
  13   6   5       14.54       37.10      8.61 o 
  14   6   5        0.01        0.19      2.76 o 
  15   6   5       59.93      102.98     14.91 o 
  16   6   5        1.26        2.00      3.94 o 
  17   6   5       56.36       53.05     23.27 o 
  18   6   5       45.11       78.16     27.79 o 
  19   6   5        0.11        0.06      1.92 o 
  20   6   5        1.08       -0.19      1.61 o 
   1   7   5     5942.82     5636.33     74.01 o 
   2   7   5      880.39      744.92     12.71 o 
   3   7   5       88.92       40.49      2.56 o 
   4   7   5      425.12      254.41      6.26 o 
   5   7   5       13.52       11.48      1.80 o 
   6   7   5        2.04        3.05      1.27 o 
   7   7   5      763.77      819.01     16.21 o 
   8   7   5      622.90      855.03     20.15 o 
   9   7   5       84.31       70.25      6.36 o 
  10   7   5      115.94      215.24     13.88 o 
  11   7   5       20.21       41.01      6.95 o 
  12   7   5      288.56      576.92     29.97 o 
  13   7   5     1012.48     1949.44     72.94 o 
  14   7   5        7.58        8.83      5.98 o 
  15   7   5        0.66        0.18      2.62 o 
  16   7   5      110.17      169.87     47.72 o 
  17   7   5       24.30       39.08     17.55 o 
  18   7   5        0.50        1.02      2.96 o 
  19   7   5       47.66       -0.74      3.29 o 
  20   7   5        1.16        0.42      1.88 o 
   0   8   5      755.06      711.69     19.58 o 
   1   8   5       99.26       94.05      4.60 o 
   2   8   5      161.47      267.51      7.47 o 
   3   8   5      515.74      561.12     11.44 o 
   4   8   5      510.79      671.83     13.88 o 
   5   8   5     1795.47     2237.54     34.97 o 
   6   8   5     1251.21     1404.87     29.16 o 
   7   8   5        2.63        3.76      2.01 o 
   8   8   5      184.30      390.13     15.35 o 
   9   8   5      190.92      179.58     12.93 o 
  10   8   5      124.15      187.99     15.46 o 
  11   8   5       35.47       68.88     11.33 o 
  12   8   5       42.82       37.96      9.21 o 
  13   8   5      180.90      337.64     25.35 o 
  14   8   5       23.08       34.95     11.98 o 
  15   8   5        0.32        2.19      4.23 o 
  16   8   5        3.20        7.82      5.72 o 
  17   8   5       22.97       41.17     14.26 o 
  18   8   5        4.41        7.14      4.76 o 
  19   8   5        0.23        3.40      3.19 o 
   1   9   5       30.94       64.15      4.13 o 
   2   9   5        0.84        2.33      1.44 o 
   3   9   5      400.95      610.34     14.01 o 
   4   9   5        4.17        1.63      1.43 o 
   5   9   5       87.38      162.38      9.50 o 
   6   9   5        5.53        5.50      2.95 o 
   7   9   5       14.29        8.87      3.82 o 
   8   9   5       58.32      136.95     12.97 o 
   9   9   5       82.91      102.30     11.45 o 
  10   9   5       12.16       27.29      6.50 o 
  11   9   5       15.28        2.49      3.47 o 
  12   9   5       56.44      117.67     14.35 o 
  13   9   5      283.80      545.76     37.20 o 
  14   9   5       54.38      104.52     24.32 o 
  15   9   5        9.15       30.97      9.17 o 
  16   9   5       12.74       26.24      8.44 o 
  17   9   5        7.95       16.20      6.81 o 
  18   9   5        0.14       -2.14      2.77 o 
  19   9   5        0.10       -0.28      2.01 o 
   0  10   5      107.49      128.60     13.88 o 
   1  10   5      378.47      404.16     15.32 o 
   2  10   5      137.75      188.71     11.40 o 
   3  10   5     2382.24     3461.78     84.43 o 
   4  10   5       30.64       90.94      9.26 o 
   5  10   5        5.45        1.43      2.37 o 
   6  10   5      208.54      230.67     17.69 o 
   7  10   5     1287.51     1955.97     54.58 o 
   8  10   5       33.09       64.81     10.13 o 
   9  10   5      394.99      821.69     34.31 o 
  10  10   5       15.24       42.48      9.38 o 
  11  10   5       65.05      133.73     16.04 o 
  12  10   5       21.39       44.84     14.85 o 
  13  10   5       20.44       13.30      8.63 o 
  14  10   5        0.06        1.61      3.75 o 
  15  10   5       18.91       25.32      7.26 o 
  16  10   5        4.23       10.84      5.08 o 
  17  10   5        0.12        2.33      3.32 o 
  18  10   5        5.94       10.71      8.99 o 
   1  11   5      347.94      462.35     23.74 o 
   2  11   5       54.70       72.29      9.21 o 
   3  11   5        3.27        4.78      3.80 o 
   4  11   5        7.16       17.45      5.43 o 
   5  11   5      169.42      205.44     15.56 o 
   6  11   5       37.21       79.79     11.89 o 
   7  11   5      137.10      357.83     21.45 o 
   8  11   5        6.82        6.13      4.13 o 
   9  11   5       95.13      224.74     18.91 o 
  10  11   5       74.39      153.71     15.96 o 
  11  11   5      336.47      709.93     36.82 o 
  12  11   5       15.84       11.64      5.95 o 
  13  11   5        6.27       16.35      8.87 o 
  14  11   5       42.50       81.08     26.08 o 
  15  11   5        0.05        0.33      2.87 o 
  16  11   5        1.35        6.40      5.55 o 
  17  11   5        0.65        1.62      2.78 o 
   0  12   5        9.17       26.54     10.53 o 
   1  12   5       16.03       48.90      9.22 o 
   2  12   5       18.32       12.61      5.36 o 
   3  12   5       41.03       36.12      7.88 o 
   4  12   5        0.06       -0.03      2.03 o 
   5  12   5       74.25      128.55     17.20 o 
   6  12   5        2.13        3.52      3.64 o 
   7  12   5        3.11        3.21      3.62 o 
   8  12   5        6.84       16.97      6.56 o 
   9  12   5        0.63       -0.45      2.55 o 
  10  12   5        6.27       11.53      6.05 o 
  11  12   5       22.19       40.78     12.05 o 
  12  12   5        6.24        8.51      5.55 o 
  13  12   5        1.19        1.16      3.28 o 
  14  12   5       10.14       15.89     11.12 o 
  15  12   5        0.03       -2.35      3.85 o 
  16  12   5        0.01        0.45      2.14 o 
   1  13   5      186.50      392.02     25.89 o 
   2  13   5        9.33        9.67      5.14 o 
   3  13   5        8.51       15.26      7.57 o 
   4  13   5        7.68       15.04      6.35 o 
   5  13   5      135.19      319.32     39.24 o 
   6  13   5        0.48       -0.44      2.76 o 
   7  13   5       73.66        0.05      3.10 o 
   8  13   5        0.22        0.61      3.45 o 
   9  13   5        0.07        5.67      5.03 o 
  10  13   5        2.34        5.28      4.44 o 
  11  13   5       75.66      269.38     33.33 o 
  12  13   5        9.39       10.01      6.15 o 
  13  13   5       39.36       -2.29      4.17 o 
  14  13   5        0.88        3.57      3.36 o 
  15  13   5        3.47        0.58      2.93 o 
   0  14   5        0.14        0.48      3.64 o 
   1  14   5        0.66       -0.22      2.16 o 
   2  14   5       12.71        0.22      2.28 o 
   3  14   5      100.49      218.21     52.98 o 
   4  14   5        9.77        0.43      2.73 o 
   5  14   5       48.08       23.47     12.93 o 
   6  14   5       14.64        9.28      5.25 o 
   7  14   5        0.08        0.33      2.37 o 
   8  14   5        9.81        4.08      4.69 o 
   9  14   5        7.61       25.71     12.49 o 
  10  14   5        0.10        0.84      3.24 o 
  11  14   5        4.43        3.03      4.00 o 
  12  14   5        0.01        0.50      2.23 o 
  13  14   5        0.07       -0.09      2.15 o 
   1  15   5        7.15       -0.18      2.21 o 
   2  15   5        5.50        0.39      2.41 o 
   3  15   5        0.82       -0.05      1.97 o 
   4  15   5        6.68        2.45      3.79 o 
   5  15   5        6.56        9.66      5.84 o 
   6  15   5        0.45        0.64      2.37 o 
   7  15   5        2.45        4.11      4.36 o 
   8  15   5        3.37        7.91      5.73 o 
   9  15   5        1.65       -0.19      2.28 o 
  10  15   5        0.14        0.25      2.28 o 
  11  15   5        0.31        0.41      2.56 o 
  12  15   5        1.48       -0.07      2.03 o 
   0  16   5       13.88        0.01      2.32 o 
   1  16   5        7.00        0.01      1.82 o 
   2  16   5       10.76        0.21      2.19 o 
   3  16   5       32.14       -0.03      2.13 o 
   4  16   5        0.24        3.12      3.40 o 
   5  16   5        5.99       12.97      6.31 o 
   6  16   5        0.51        2.20      3.06 o 
   7  16   5        0.68       -0.67      2.82 o 
   8  16   5        1.07        3.61      3.94 o 
   9  16   5        2.99        7.27      4.67 o 
  10  16   5        0.39       -0.58      2.77 o 
   1  17   5        0.53        0.60      2.27 o 
   2  17   5        3.86        7.25      3.63 o 
   3  17   5        3.49       17.76      7.89 o 
   4  17   5        0.71        4.14      3.54 o 
   5  17   5        7.71       23.34      9.97 o 
   6  17   5        0.67        2.85      3.23 o 
   7  17   5        5.45       13.14      8.08 o 
   0  18   5        0.44        1.50      4.58 o 
   0   0   6      841.51      807.23     19.24 o 
   1   0   6     4377.49     2747.47     30.02 o 
   2   0   6     1059.74      682.28      9.13 o 
   3   0   6     4160.95     2940.12     39.67 o 
   4   0   6        5.01       10.14      1.20 o 
   5   0   6     3609.17     2884.10     43.04 o 
   6   0   6     1160.78      959.79     12.97 o 
   7   0   6       49.72       35.02      3.12 o 
   8   0   6       17.18        2.51      1.25 o 
   9   0   6      459.69      587.77     16.53 o 
  10   0   6      562.01      573.61     18.81 o 
  11   0   6     1036.56     1508.09     48.77 o 
  12   0   6       16.55       12.97      7.01 o 
  13   0   6     1475.95     1446.52     88.35 o 
  14   0   6     1844.38     2553.87    137.13 o 
  15   0   6       14.86       17.42     10.33 o 
  16   0   6        1.31       -3.81      6.48 o 
  17   0   6       94.31      146.60     94.14 o 
  18   0   6       97.29      200.83     66.63 o 
  19   0   6       45.49       52.30     38.19 o 
  20   0   6       13.52       -0.11      3.68 o 
  21   0   6        6.32        1.17      4.28 o 
   1   1   6       28.73       49.58      0.91 o 
   2   1   6      477.87      350.92      3.42 o 
   3   1   6      692.64      414.57      4.41 o 
   4   1   6     3162.85     2195.67     19.40 o 
   5   1   6     1187.72      858.47      7.96 o 
   6   1   6      168.98      129.14      2.60 o 
   7   1   6        2.56        4.40      0.67 o 
   8   1   6      439.91      377.21      7.47 o 
   9   1   6      421.48      384.05      9.81 o 
  10   1   6     1078.63     1043.39     20.06 o 
  11   1   6      534.91      711.41     20.19 o 
  12   1   6        2.70        7.55      3.25 o 
  13   1   6     1226.81     1450.77     51.79 o 
  14   1   6      254.40      241.67     24.92 o 
  15   1   6       84.59       63.02     15.58 o 
  16   1   6       21.96       10.09      6.53 o 
  17   1   6        0.52        1.13      4.15 o 
  18   1   6        2.42       -0.70      4.04 o 
  19   1   6       18.69       19.45     10.17 o 
  20   1   6       11.35       -0.64      2.63 o 
  21   1   6       10.09        0.21      1.69 o 
   0   2   6      117.32       69.10      1.81 o 
   1   2   6     2846.43     2011.70     15.24 o 
   2   2   6       30.54       13.62      0.76 o 
   3   2   6    16088.35    10580.27    136.25 o 
   4   2   6     5175.42     3695.82     38.59 o 
   5   2   6     2191.11     1783.36     15.42 o 
   6   2   6      169.75      134.89      2.87 o 
   7   2   6       36.98       39.92      1.95 o 
   8   2   6      158.54      179.24      5.34 o 
   9   2   6     1349.43     1502.63     26.08 o 
  10   2   6       10.64       14.13      2.86 o 
  11   2   6        3.65        3.31      2.32 o 
  12   2   6      132.18      182.16     12.06 o 
  13   2   6        0.58       -3.17      4.67 o 
  14   2   6      248.30      361.12     27.94 o 
  15   2   6       14.02       34.97      8.83 o 
  16   2   6        5.80       14.38      7.04 o 
  17   2   6        8.59        3.06      4.10 o 
  18   2   6        2.51        3.44      4.63 o 
  19   2   6        0.92       -1.03      2.84 o 
  20   2   6        0.10       -0.55      2.54 o 
  21   2   6       22.24       -0.77      2.30 o 
   1   3   6     1750.04     1429.85     13.67 o 
   2   3   6     1326.77     1024.43      9.75 o 
   3   3   6      366.75      311.46      4.22 o 
   4   3   6      710.91      457.23      5.62 o 
   5   3   6     1986.95     1978.68     20.26 o 
   6   3   6     2007.54     1648.33     19.42 o 
   7   3   6      521.07      465.82      9.00 o 
   8   3   6     1299.17     1166.51     20.88 o 
   9   3   6      670.37      616.45     13.77 o 
  10   3   6      462.65      574.96     15.82 o 
  11   3   6      186.47      167.73     10.13 o 
  12   3   6       18.31       26.11      6.34 o 
  13   3   6     1598.34     2184.08     74.25 o 
  14   3   6      102.32      152.37     16.96 o 
  15   3   6       90.37      142.82     16.20 o 
  16   3   6       69.69      184.37     18.68 o 
  17   3   6       35.16       93.16     33.95 o 
  18   3   6       33.55       40.67     17.88 o 
  19   3   6       56.45      147.70     49.80 o 
  20   3   6        3.70        0.60      2.21 o 
   0   4   6     1605.90     1189.59     15.77 o 
   1   4   6      957.42      818.21      7.81 o 
   2   4   6      246.20      154.97      2.71 o 
   3   4   6        3.68        8.51      1.09 o 
   4   4   6     1888.49     1540.37     15.74 o 
   5   4   6     1176.75      951.26     11.16 o 
   6   4   6     1796.53     1686.66     23.50 o 
   7   4   6      657.52      476.44     10.23 o 
   8   4   6      639.73      585.05     13.22 o 
   9   4   6        1.12        5.17      1.91 o 
  10   4   6      330.50      416.26     14.44 o 
  11   4   6       91.34      132.56     11.95 o 
  12   4   6      517.08      800.21     30.73 o 
  13   4   6       59.61       57.66     11.37 o 
  14   4   6      111.37      168.93     18.08 o 
  15   4   6        0.12        2.27      3.82 o 
  16   4   6       86.12      121.97     42.06 o 
  17   4   6       32.62       38.11     16.23 o 
  18   4   6        4.54        6.81      5.17 o 
  19   4   6        0.03       -0.59      2.30 o 
  20   4   6       16.82       11.52      6.32 o 
  21   4   6        9.55        6.33      6.44 o 
   1   5   6     1536.39     1309.01     14.75 o 
   2   5   6      493.39      494.80      7.04 o 
   3   5   6       46.73       34.22      1.98 o 
   4   5   6        1.57        6.75      1.20 o 
   5   5   6      156.24       71.89      2.87 o 
   6   5   6       84.47       67.12      3.55 o 
   7   5   6      283.99      322.77      8.83 o 
   8   5   6        5.14       15.71      2.32 o 
   9   5   6       74.65      111.14      5.87 o 
  10   5   6        1.93       16.43      4.09 o 
  11   5   6      612.26      724.31     29.37 o 
  12   5   6      336.07      475.62     24.84 o 
  13   5   6     2373.91     3408.83    167.02 o 
  14   5   6       16.40       24.22      7.55 o 
  15   5   6       90.57      215.07     21.52 o 
  16   5   6       51.18       53.21     18.34 o 
  17   5   6       15.54       25.27     10.80 o 
  18   5   6       17.33       22.87      9.87 o 
  19   5   6        6.88       13.66      5.71 o 
  20   5   6        1.74        2.78      3.96 o 
   0   6   6       31.28       46.62      2.78 o 
   1   6   6       82.37       94.44      2.81 o 
   2   6   6     3952.93     3847.42     46.12 o 
   3   6   6     1446.30     1260.38     17.55 o 
   4   6   6      453.24      511.20      9.36 o 
   5   6   6      883.11      639.90     11.72 o 
   6   6   6        0.94        2.75      1.27 o 
   7   6   6      246.20      224.86      8.05 o 
   8   6   6      468.96      648.48     15.87 o 
   9   6   6      535.59      988.38     24.14 o 
  10   6   6      210.34      272.39     14.08 o 
  11   6   6      741.33      955.49     36.48 o 
  12   6   6      101.68      108.81     11.77 o 
  13   6   6      430.49      865.58     43.02 o 
  14   6   6      518.83      956.28     45.81 o 
  15   6   6       35.27       33.54     12.53 o 
  16   6   6       27.52       31.08     13.40 o 
  17   6   6       82.34      174.36     46.56 o 
  18   6   6       30.39       45.45     18.08 o 
  19   6   6       21.27        7.18      4.44 o 
  20   6   6       15.47       14.72      8.58 o 
   1   7   6      501.05      421.06      8.94 o 
   2   7   6      929.87      915.64     15.58 o 
   3   7   6      249.34      187.27      5.97 o 
   4   7   6      754.82      827.85     13.75 o 
   5   7   6      473.03      478.58     10.34 o 
   6   7   6       87.79      100.51      5.07 o 
   7   7   6       74.07      118.70      6.17 o 
   8   7   6        6.66        5.23      2.32 o 
   9   7   6       52.17       57.02      6.48 o 
  10   7   6      121.99      215.50     14.09 o 
  11   7   6      220.76      194.08     15.59 o 
  12   7   6       33.33       57.99     10.20 o 
  13   7   6        7.83       24.97      7.28 o 
  14   7   6        0.20        4.54      4.76 o 
  15   7   6      113.34      227.43     58.86 o 
  16   7   6       65.40       92.68     32.98 o 
  17   7   6        9.73       12.98      6.47 o 
  18   7   6       10.22       29.92      8.82 o 
  19   7   6        3.63        2.63      2.89 o 
  20   7   6        2.58        1.41      2.79 o 
   0   8   6        6.59       40.69      6.23 o 
   1   8   6      199.82      301.59      8.65 o 
   2   8   6      160.00      198.00      7.49 o 
   3   8   6     2764.92     2895.93     42.74 o 
   4   8   6       50.92       70.06      4.74 o 
   5   8   6      372.43      464.60     13.20 o 
   6   8   6       51.00       58.23      5.53 o 
   7   8   6        0.30        0.04      1.34 o 
   8   8   6        6.50       13.16      3.83 o 
   9   8   6      253.67      375.66     17.96 o 
  10   8   6       51.78       84.44     11.03 o 
  11   8   6      146.81      277.25     22.78 o 
  12   8   6        2.27       11.11      5.99 o 
  13   8   6       87.26      195.79     19.42 o 
  14   8   6      141.47      293.64     24.70 o 
  15   8   6       13.41       27.98      9.09 o 
  16   8   6       12.71       20.53      7.94 o 
  17   8   6        1.41       14.46      6.52 o 
  18   8   6        0.12        0.78      2.54 o 
  19   8   6        5.74        3.56      2.96 o 
   1   9   6     1009.19     1329.75     26.07 o 
   2   9   6      289.61      436.64     13.24 o 
   3   9   6        0.42        7.45      2.44 o 
   4   9   6      586.03      813.52     23.13 o 
   5   9   6       66.62       25.54      4.64 o 
   6   9   6       10.36       33.32      6.01 o 
   7   9   6      548.76      789.43     30.65 o 
   8   9   6      142.27      247.87     18.06 o 
   9   9   6       71.73      164.20     14.13 o 
  10   9   6        4.35        7.58      4.70 o 
  11   9   6       66.68      138.25     17.42 o 
  12   9   6        0.85        5.48      4.97 o 
  13   9   6      219.35      476.19     32.15 o 
  14   9   6        7.26       15.95      7.45 o 
  15   9   6        0.13        2.42      4.03 o 
  16   9   6        5.75       33.56      8.99 o 
  17   9   6       17.82       28.40     14.52 o 
  18   9   6        1.18       -1.86      2.65 o 
   0  10   6        5.65       11.07      4.88 o 
   1  10   6        0.46       12.03      3.67 o 
   2  10   6       70.57      117.97      9.08 o 
   3  10   6      214.61      201.50     12.64 o 
   4  10   6       46.02       72.73      9.55 o 
   5  10   6      261.16      361.37     20.43 o 
   6  10   6        9.84        9.88      4.36 o 
   7  10   6        0.01        6.02      3.81 o 
   8  10   6        7.64        6.33      4.24 o 
   9  10   6       32.92       80.29     10.67 o 
  10  10   6       50.79       86.48     11.78 o 
  11  10   6       76.27      108.05     16.59 o 
  12  10   6       40.81       45.63     15.44 o 
  13  10   6       19.76       37.37     12.02 o 
  14  10   6       20.72       23.30      8.50 o 
  15  10   6        3.64       13.95      5.24 o 
  16  10   6        0.24        2.14      2.91 o 
  17  10   6        6.63        5.21      3.67 o 
  18  10   6        0.77       -0.07      1.62 o 
   1  11   6      252.03      409.60     21.38 o 
   2  11   6       65.22       84.13      9.66 o 
   3  11   6       76.50      143.71     14.50 o 
   4  11   6       74.76      180.27     15.44 o 
   5  11   6        2.02       19.04      6.59 o 
   6  11   6        2.27        1.99      3.46 o 
   7  11   6       49.64      137.17     15.31 o 
   8  11   6       15.49       65.22     11.05 o 
   9  11   6       65.76      118.80     13.31 o 
  10  11   6       11.98       11.61      5.56 o 
  11  11   6      205.29      490.86     30.06 o 
  12  11   6        2.71        6.86      5.31 o 
  13  11   6      189.17      699.22     39.00 o 
  14  11   6        0.24        3.62      4.29 o 
  15  11   6       24.50       22.98     11.80 o 
  16  11   6        0.94        2.79      3.40 o 
  17  11   6        1.03        3.70      3.34 o 
   0  12   6      252.29      526.56     51.87 o 
   1  12   6       45.14      113.69     13.57 o 
   2  12   6        4.13        7.18      4.92 o 
   3  12   6      238.70      586.96     30.45 o 
   4  12   6       83.26      131.54     14.96 o 
   5  12   6       47.18      154.11     17.44 o 
   6  12   6       59.07      161.14     17.01 o 
   7  12   6      108.92      252.80     29.76 o 
   8  12   6       36.07       32.70     12.53 o 
   9  12   6      134.12      382.55     29.91 o 
  10  12   6        0.36       -0.47      2.87 o 
  11  12   6       18.65       39.76     16.29 o 
  12  12   6       42.60       91.70     33.92 o 
  13  12   6        0.94        4.26      3.96 o 
  14  12   6        0.58        0.67      2.71 o 
  15  12   6        2.84        2.21      3.21 o 
  16  12   6        1.81        3.38      4.07 o 
   1  13   6       21.47       59.77     11.87 o 
   2  13   6       17.76       79.86     11.75 o 
   3  13   6       19.01       31.12      8.08 o 
   4  13   6        5.49       24.13      8.79 o 
   5  13   6      121.86      351.24     45.39 o 
   6  13   6       20.04        3.57      4.13 o 
   7  13   6       23.65       25.62     12.11 o 
   8  13   6       17.00       20.66      9.12 o 
   9  13   6        0.12        1.88      4.20 o 
  10  13   6        0.42        0.98      3.30 o 
  11  13   6       13.58       34.84     15.70 o 
  12  13   6       20.06       20.11     11.27 o 
  13  13   6        0.17       -3.15      4.03 o 
  14  13   6       10.68       11.01      6.73 o 
   0  14   6       16.91       -0.29      3.54 o 
   1  14   6       18.49        0.08      2.11 o 
   2  14   6        4.37       -0.05      1.95 o 
   3  14   6       73.45      212.83     58.77 o 
   4  14   6        1.08        0.51      2.65 o 
   5  14   6       23.85        9.61      5.68 o 
   6  14   6        1.85       -2.45      4.08 o 
   7  14   6       35.82       29.23     13.63 o 
   8  14   6        0.03       -1.54      3.42 o 
   9  14   6        8.39       26.72     10.20 o 
  10  14   6        8.17        6.34      4.39 o 
  11  14   6        0.08        1.27      2.58 o 
  12  14   6       10.26       -0.82      3.24 o 
  13  14   6        4.91       17.96     11.21 o 
   1  15   6       31.55        0.33      2.51 o 
   2  15   6        7.90       -0.28      2.44 o 
   3  15   6        9.40       -0.36      2.60 o 
   4  15   6       44.70        0.12      2.57 o 
   5  15   6       29.51       10.83      6.07 o 
   6  15   6        0.00        1.39      3.07 o 
   7  15   6       12.84       38.26     17.44 o 
   8  15   6        1.37        8.03      5.17 o 
   9  15   6        2.17       -0.39      2.46 o 
  10  15   6        0.03       -0.67      2.26 o 
  11  15   6        2.13        0.85      2.81 o 
   0  16   6        2.78        8.68      6.34 o 
   1  16   6        7.90        6.83      4.99 o 
   2  16   6        0.36       -1.26      2.57 o 
   3  16   6        2.97        8.68      4.69 o 
   4  16   6        1.20       -0.27      2.25 o 
   5  16   6        0.49        1.06      2.60 o 
   6  16   6        1.09        6.68      4.28 o 
   7  16   6        0.08       -2.35      2.98 o 
   8  16   6        0.11        1.41      2.97 o 
   9  16   6        4.80        7.62      5.22 o 
   1  17   6        0.99        4.57      3.49 o 
   2  17   6        0.59        2.44      3.05 o 
   3  17   6        2.17        2.25      2.91 o 
   4  17   6        0.03        2.15      2.88 o 
   5  17   6        4.14        6.47      4.21 o 
   6  17   6        0.63        2.41      2.83 o 
   1   1   7      761.03      545.46      4.44 o 
   2   1   7     3050.46     2234.93     21.53 o 
   3   1   7    10679.18     7677.36     90.72 o 
   4   1   7     2287.81     1584.16     16.20 o 
   5   1   7     9540.09     7453.18     89.77 o 
   6   1   7     1002.83      656.36      8.01 o 
   7   1   7      158.37      154.64      4.57 o 
   8   1   7      267.56      243.16      7.00 o 
   9   1   7      615.24      673.81     15.81 o 
  10   1   7     1060.81     1221.59     25.59 o 
  11   1   7       74.82       92.68      6.66 o 
  12   1   7      173.99      173.85     13.87 o 
  13   1   7     1125.93     1278.47     49.68 o 
  14   1   7      367.03      559.73     34.13 o 
  15   1   7      403.46      691.89     41.25 o 
  16   1   7       12.22       33.65     10.02 o 
  17   1   7       33.40       11.72      7.45 o 
  18   1   7       90.07        1.44      5.74 o 
  19   1   7        0.15       -0.24      2.58 o 
  20   1   7        3.06       -1.68      3.16 o 
  21   1   7        3.02        0.89      2.54 o 
   1   2   7      347.18      279.44      2.76 o 
   2   2   7      194.41      160.61      2.77 o 
   3   2   7     4654.11     3313.13     34.36 o 
   4   2   7     3102.02     2514.20     26.17 o 
   5   2   7        0.69        4.84      0.69 o 
   6   2   7     1499.03     1195.46     15.63 o 
   7   2   7      463.06      337.09      8.07 o 
   8   2   7     1435.10     1284.27     22.91 o 
   9   2   7     1061.19      944.07     19.20 o 
  10   2   7     1234.17     1308.60     26.89 o 
  11   2   7       16.88        9.97      3.13 o 
  12   2   7      467.04      516.99     25.47 o 
  13   2   7      365.02      578.85     32.94 o 
  14   2   7     1247.91     1768.31     76.21 o 
  15   2   7        0.02       -2.07      3.89 o 
  16   2   7       17.81       14.65      7.34 o 
  17   2   7        0.12        1.04      3.11 o 
  18   2   7       54.14       80.90     35.23 o 
  19   2   7       16.10        6.65      4.68 o 
  20   2   7       66.92      296.36     24.29 o 
  21   2   7        1.17        0.45      2.02 o 
   1   3   7     1850.52     1306.22     13.35 o 
   2   3   7     8261.30     5884.80     63.80 o 
   3   3   7      821.09      569.60      6.33 o 
   4   3   7     3058.05     2183.06     21.42 o 
   5   3   7      872.13      783.62     10.30 o 
   6   3   7     3009.36     2659.40     36.31 o 
   7   3   7      233.63      331.19      8.02 o 
   8   3   7     1523.52     1311.93     24.81 o 
   9   3   7      151.30      199.58      8.37 o 
  10   3   7      325.85      400.13     14.91 o 
  11   3   7      679.14      870.16     30.21 o 
  12   3   7     1501.97     1723.43     54.16 o 
  13   3   7      379.86      503.34     28.28 o 
  14   3   7       13.30       32.30      9.13 o 
  15   3   7       82.03      167.74     18.68 o 
  16   3   7       37.81       17.65      9.85 o 
  17   3   7       16.39        9.20      6.00 o 
  18   3   7       21.52       11.32      6.91 o 
  19   3   7       12.87       18.14      8.03 o 
  20   3   7        1.97       -0.17      1.98 o 
  21   3   7        0.56        0.05      1.56 o 
   0   4   7     5043.59     4312.74     64.69 o 
   1   4   7        7.37        9.66      0.81 o 
   2   4   7      227.79      206.40      3.66 o 
   3   4   7      941.27      602.44      6.98 o 
   4   4   7       92.93       64.52      1.87 o 
   5   4   7      120.52      169.10      4.48 o 
   6   4   7     1375.01     1197.37     19.23 o 
   7   4   7      136.47      190.16      6.11 o 
   8   4   7       40.69       32.82      3.52 o 
   9   4   7       12.42       14.62      2.89 o 
  10   4   7      233.41      315.26     14.38 o 
  11   4   7       49.68       99.61      9.19 o 
  12   4   7     1208.15     1696.41     57.22 o 
  13   4   7     1966.87     2767.38     87.69 o 
  14   4   7      396.92      758.18     39.52 o 
  15   4   7       24.43       43.91     11.43 o 
  16   4   7       78.81      138.76     38.18 o 
  17   4   7       24.88       24.55     10.69 o 
  18   4   7       84.56      271.66     34.82 o 
  19   4   7        0.01        0.24      2.60 o 
  20   4   7       29.20       23.58     15.33 o 
   1   5   7      156.31      119.51      3.36 o 
   2   5   7      207.30      188.82      4.25 o 
   3   5   7      109.91       63.63      2.90 o 
   4   5   7     2285.72     2032.14     26.19 o 
   5   5   7       62.44       28.48      2.35 o 
   6   5   7      367.49      210.65      6.76 o 
   7   5   7      112.54      148.13      6.17 o 
   8   5   7       54.16       80.26      5.40 o 
   9   5   7       34.44       26.81      4.24 o 
  10   5   7      746.97      985.78     31.71 o 
  11   5   7      142.64      176.62     14.79 o 
  12   5   7      176.20      301.41     21.14 o 
  13   5   7      304.34      399.47     28.14 o 
  14   5   7      111.50      188.99     19.46 o 
  15   5   7        0.09        3.81      4.72 o 
  16   5   7      159.89      464.76     30.79 o 
  17   5   7        5.11        8.21      5.16 o 
  18   5   7       37.83       72.41     25.78 o 
  19   5   7        5.17        1.28      2.68 o 
  20   5   7        6.13        1.90      2.92 o 
   0   6   7      215.80      223.80      8.46 o 
   1   6   7       67.04       61.74      3.22 o 
   2   6   7      170.36      158.40      5.49 o 
   3   6   7     3126.93     3684.22     48.74 o 
   4   6   7       74.98       55.97      3.26 o 
   5   6   7       17.69       30.71      2.95 o 
   6   6   7       51.39       99.62      5.18 o 
   7   6   7       84.49      123.15      6.28 o 
   8   6   7       25.81       23.02      4.23 o 
   9   6   7       17.95       37.47      6.00 o 
  10   6   7      116.79       97.18      9.96 o 
  11   6   7        0.00        9.28      4.49 o 
  12   6   7      165.51      245.20     17.75 o 
  13   6   7       68.28      137.65     14.62 o 
  14   6   7       29.49       17.75      7.49 o 
  15   6   7       61.09       70.29     22.53 o 
  16   6   7       29.15       48.95     17.28 o 
  17   6   7        0.44        0.75      2.95 o 
  18   6   7        1.93        3.93      3.88 o 
  19   6   7        2.19        1.66      2.77 o 
  20   6   7        0.66        0.67      2.10 o 
   1   7   7      132.53       69.29      3.91 o 
   2   7   7     1610.40     1652.09     25.39 o 
   3   7   7     1440.87     1524.96     24.95 o 
   4   7   7     1778.93     2320.34     34.09 o 
   5   7   7     1493.56     1789.76     31.53 o 
   6   7   7      188.21      239.44      9.06 o 
   7   7   7        2.11       14.88      3.19 o 
   8   7   7      231.27      218.37     11.94 o 
   9   7   7       95.20       73.09      8.24 o 
  10   7   7      960.25     1401.12     47.43 o 
  11   7   7        0.01        0.65      2.86 o 
  12   7   7      102.74      176.96     15.35 o 
  13   7   7      431.45      889.17     40.50 o 
  14   7   7        5.66       12.35      6.11 o 
  15   7   7      130.40      207.56     44.95 o 
  16   7   7       62.15      139.76     38.66 o 
  17   7   7        1.39        2.62      3.80 o 
  18   7   7        7.76        4.66      3.97 o 
  19   7   7        0.43        0.52      2.09 o 
   0   8   7     2352.19     2707.22     60.43 o 
   1   8   7      123.49       99.17      5.12 o 
   2   8   7       96.51       65.69      4.53 o 
   3   8   7      280.92      471.22     12.06 o 
   4   8   7      180.28      149.99      7.87 o 
   5   8   7       87.78      143.74      9.59 o 
   6   8   7      409.40      411.40     16.92 o 
   7   8   7       28.60       27.71      5.51 o 
   8   8   7      278.17      426.38     21.05 o 
   9   8   7      158.92      160.09     13.88 o 
  10   8   7      236.54      298.78     20.56 o 
  11   8   7       38.88       66.64     10.69 o 
  12   8   7      614.22     1065.28     49.86 o 
  13   8   7       62.73      192.92     19.73 o 
  14   8   7       75.19      120.08     21.89 o 
  15   8   7        0.25        1.56      3.96 o 
  16   8   7        4.40        3.37      4.05 o 
  17   8   7        7.28       10.77      5.40 o 
  18   8   7       17.69       28.72     12.01 o 
  19   8   7        0.02        0.14      1.53 o 
   1   9   7        1.10        6.76      2.49 o 
   2   9   7        7.95        4.08      2.33 o 
   3   9   7      218.21      267.83     12.51 o 
   4   9   7      205.05      227.76     13.94 o 
   5   9   7      153.45      295.70     16.86 o 
   6   9   7      371.81      535.32     24.95 o 
   7   9   7        0.00        0.63      2.14 o 
   8   9   7        1.84       15.28      5.42 o 
   9   9   7        1.15       -1.55      2.89 o 
  10   9   7        3.79        7.52      5.45 o 
  11   9   7        2.74       10.42      5.88 o 
  12   9   7        0.02        0.81      3.27 o 
  13   9   7      136.06      224.67     38.66 o 
  14   9   7       96.09      204.55     45.17 o 
  15   9   7      155.82      450.03     27.49 o 
  16   9   7        1.38        0.44      2.37 o 
  17   9   7        0.46        0.67      2.33 o 
  18   9   7        0.28       -0.06      1.60 o 
   0  10   7     1701.07     2280.51     87.04 o 
   1  10   7       22.09       17.17      4.88 o 
   2  10   7      296.79      488.21     21.54 o 
   3  10   7       13.26       36.58      6.29 o 
   4  10   7       44.73       62.52      9.07 o 
   5  10   7        1.50        3.93      3.56 o 
   6  10   7       64.54       89.48     10.92 o 
   7  10   7       17.71       36.59      7.80 o 
   8  10   7      105.01      163.33     14.71 o 
   9  10   7        1.35        6.94      4.63 o 
  10  10   7        0.46        1.32      3.30 o 
  11  10   7        4.44       16.68      7.58 o 
  12  10   7      212.81      466.94     32.42 o 
  13  10   7       59.60      134.34     36.68 o 
  14  10   7       33.82       69.21     23.36 o 
  15  10   7        2.37        4.66      4.06 o 
  16  10   7        6.05        5.04      3.95 o 
  17  10   7        2.47        3.09      3.66 o 
   1  11   7        5.47       23.47      5.82 o 
   2  11   7      235.35      397.49     23.14 o 
   3  11   7       52.84       58.28      8.85 o 
   4  11   7      555.00     1109.07     44.18 o 
   5  11   7      275.68      622.32     34.34 o 
   6  11   7       69.71      135.97     14.85 o 
   7  11   7       37.07      160.94     16.21 o 
   8  11   7      220.20      518.65     32.39 o 
   9  11   7        1.52        1.83      3.43 o 
  10  11   7       41.33       49.17     24.51 o 
  11  11   7        0.15        2.39      4.35 o 
  12  11   7       11.02       17.60      7.27 o 
  13  11   7        3.52        9.80      5.58 o 
  14  11   7        0.66        3.55      3.98 o 
  15  11   7       45.64       -0.34      2.68 o 
  16  11   7        6.76        4.49      3.72 o 
   0  12   7       28.80       56.72     13.53 o 
   1  12   7        1.07        7.30      4.46 o 
   2  12   7       58.87      135.05     14.73 o 
   3  12   7       40.75       36.09      9.69 o 
   4  12   7       14.88       20.35      7.22 o 
   5  12   7       17.41       24.35      8.20 o 
   6  12   7        0.15        3.78      4.25 o 
   7  12   7        0.00        7.76      5.33 o 
   8  12   7        4.69        3.92      3.68 o 
   9  12   7       10.97        5.90      4.90 o 
  10  12   7       41.53       25.77     13.58 o 
  11  12   7        2.05        2.39      4.64 o 
  12  12   7       28.51       27.20     16.77 o 
  13  12   7       48.82      227.07     21.93 o 
  14  12   7        0.00        0.80      2.52 o 
  15  12   7        2.71        4.68      4.46 o 
   1  13   7        1.01       -0.51      2.82 o 
   2  13   7      193.18      557.57     32.29 o 
   3  13   7       11.63       31.82      9.94 o 
   4  13   7      161.91      491.36     35.45 o 
   5  13   7       47.49       -0.33      2.91 o 
   6  13   7       27.06        4.74      4.34 o 
   7  13   7        6.37        1.86      3.18 o 
   8  13   7       57.58       87.55     33.75 o 
   9  13   7        3.69        6.04      5.36 o 
  10  13   7       15.92       24.84     11.05 o 
  11  13   7       16.56       47.18     13.97 o 
  12  13   7        0.39        6.79      4.89 o 
  13  13   7        3.36        8.66      4.70 o 
  14  13   7        2.52        2.51      2.97 o 
   0  14   7       55.23       -0.08      3.54 o 
   1  14   7        0.10        0.27      2.34 o 
   2  14   7        3.82        0.07      2.13 o 
   3  14   7        0.06        0.18      2.53 o 
   4  14   7        4.26       -0.29      2.69 o 
   5  14   7       10.81        6.38      5.22 o 
   6  14   7       63.87        0.77      4.19 o 
   7  14   7        8.08        5.23      4.21 o 
   8  14   7       18.10       33.80     13.99 o 
   9  14   7        3.01        8.08      5.48 o 
  10  14   7        0.62        0.94      2.90 o 
  11  14   7       12.51        9.92      5.92 o 
  12  14   7        5.62        0.05      2.98 o 
  13  14   7        9.99        0.46      2.29 o 
   1  15   7        4.03       -0.29      2.30 o 
   2  15   7        3.51        0.12      2.02 o 
   3  15   7       10.09        0.23      2.59 o 
   4  15   7       15.33        0.09      2.22 o 
   5  15   7       16.71       20.43     11.14 o 
   6  15   7        6.70       11.54      5.93 o 
   7  15   7        3.57        3.31      4.01 o 
   8  15   7        2.83       -0.32      2.19 o 
   9  15   7        0.42        1.85      2.90 o 
  10  15   7        0.81        1.17      2.83 o 
  11  15   7        0.16        0.20      2.34 o 
   0  16   7       22.24       78.98     36.68 o 
   1  16   7        1.57        5.37      4.24 o 
   2  16   7        4.65        0.05      2.15 o 
   3  16   7        6.17        2.11      3.27 o 
   4  16   7        0.47        0.55      2.63 o 
   5  16   7        0.39        0.34      1.92 o 
   6  16   7        1.11       11.48      5.03 o 
   7  16   7        0.01        1.83      2.80 o 
   8  16   7        0.66       -0.33      2.18 o 
   9  16   7        0.25        0.30      4.13 o 
   1  17   7        0.02        1.24      2.49 o 
   2  17   7        9.49        8.59      5.43 o 
   3  17   7        0.51        2.39      2.78 o 
   4  17   7        4.20       18.46      7.32 o 
   5  17   7        8.38       22.82     13.79 o 
   0   0   8      495.31      254.88      7.13 o 
   1   0   8     5246.00     3465.81     55.47 o 
   2   0   8     2387.55     1880.76     27.35 o 
   3   0   8      345.94      353.50      7.07 o 
   4   0   8       11.14        6.32      1.30 o 
   5   0   8       10.71       12.59      2.36 o 
   6   0   8      202.69       72.52      3.78 o 
   7   0   8       68.46      102.46      6.82 o 
   8   0   8     1700.90     1343.51     40.43 o 
   9   0   8      472.61      544.64     23.92 o 
  10   0   8       32.09       42.38      8.49 o 
  11   0   8      349.99      436.95     29.33 o 
  12   0   8     1901.31     2374.99    119.73 o 
  13   0   8      867.53     1110.25     72.41 o 
  14   0   8      111.90      186.09     70.85 o 
  15   0   8       73.95      160.11     56.69 o 
  16   0   8       41.58       -0.50      4.29 o 
  17   0   8       53.84        0.42      5.24 o 
  18   0   8        9.55        0.23      4.50 o 
  19   0   8        0.24        1.48      5.65 o 
  20   0   8       31.20       -0.93      5.40 o 
  21   0   8        4.82       -0.20      2.95 o 
   1   1   8     4908.84     3362.98     31.77 o 
   2   1   8        1.82       16.55      1.10 o 
   3   1   8      128.51      132.57      2.60 o 
   4   1   8     9462.31     7420.77     93.00 o 
   5   1   8     1325.04     1288.89     15.28 o 
   6   1   8     1883.27     1360.30     18.68 o 
   7   1   8      878.45     1032.81     19.86 o 
   8   1   8        9.43       11.79      2.40 o 
   9   1   8       72.22       55.03      4.63 o 
  10   1   8        7.90       24.12      4.54 o 
  11   1   8      168.62      164.29     12.57 o 
  12   1   8       36.09       39.89      7.63 o 
  13   1   8       47.17       42.25      8.75 o 
  14   1   8      235.59      363.88     49.29 o 
  15   1   8       36.25       42.70     12.08 o 
  16   1   8       28.06       16.13     10.31 o 
  17   1   8        0.03        0.95      3.27 o 
  18   1   8       11.19        9.09      6.72 o 
  19   1   8       22.70       18.42     11.34 o 
  20   1   8        3.76        0.90      2.26 o 
  21   1   8        7.10       -0.38      2.41 o 
   0   2   8     2435.43     1416.51     18.64 o 
   1   2   8      270.53      197.17      2.29 o 
   2   2   8       90.61       78.11      2.15 o 
   3   2   8      931.25      586.54      7.44 o 
   4   2   8     1480.22     1552.03     19.49 o 
   5   2   8     3033.89     2431.86     32.66 o 
   6   2   8      162.89      198.27      6.23 o 
   7   2   8      190.61      149.61      6.44 o 
   8   2   8      160.16      154.38      6.49 o 
   9   2   8      884.11     1113.42     22.40 o 
  10   2   8     1050.27     1211.81     31.87 o 
  11   2   8       25.14       18.84      4.91 o 
  12   2   8     2107.95     2594.34     75.51 o 
  13   2   8      252.96      403.17     28.75 o 
  14   2   8       93.99       72.52     13.35 o 
  15   2   8      145.51      206.16     23.39 o 
  16   2   8        8.21        4.94      5.16 o 
  17   2   8        0.42        3.03      4.15 o 
  18   2   8        6.58        3.58      4.10 o 
  19   2   8        0.06        0.03      2.47 o 
  20   2   8       15.69       -1.10      2.71 o 
  21   2   8        2.70        0.61      1.95 o 
   1   3   8       67.23       48.89      1.63 o 
   2   3   8        3.54        9.41      1.09 o 
   3   3   8     2771.07     2372.38     27.30 o 
   4   3   8     7314.00     5993.03     77.96 o 
   5   3   8     2162.82     2234.59     29.46 o 
   6   3   8      480.43      633.85     12.40 o 
   7   3   8      267.87      284.66      8.34 o 
   8   3   8      642.64      728.20     17.62 o 
   9   3   8        4.60        3.04      1.82 o 
  10   3   8      492.79      745.53     25.63 o 
  11   3   8       22.87       32.24      7.51 o 
  12   3   8      475.92      716.42     31.14 o 
  13   3   8       11.92        4.50      4.15 o 
  14   3   8     1000.30     1569.62     68.20 o 
  15   3   8      764.62     1396.53     75.12 o 
  16   3   8      172.94      401.18     28.93 o 
  17   3   8       55.06        0.25      3.04 o 
  18   3   8       86.18      149.30     48.43 o 
  19   3   8       25.74       49.19     19.79 o 
  20   3   8        0.02       -0.31      1.84 o 
   0   4   8      150.64       91.32      3.84 o 
   1   4   8     2214.59     1750.78     22.92 o 
   2   4   8      119.88       82.90      2.49 o 
   3   4   8       20.50       16.93      1.47 o 
   4   4   8      388.76      338.00      6.75 o 
   5   4   8      792.89      814.68     13.68 o 
   6   4   8      163.33      158.28      6.45 o 
   7   4   8      223.80      220.75      8.24 o 
   8   4   8        1.03        3.61      1.95 o 
   9   4   8      158.28      123.81      9.11 o 
  10   4   8       10.83        9.80      4.11 o 
  11   4   8      122.34      154.11     12.77 o 
  12   4   8      256.10      312.41     23.05 o 
  13   4   8       34.89       66.50     11.07 o 
  14   4   8      495.75      852.81     41.59 o 
  15   4   8       59.99      121.29     16.52 o 
  16   4   8       29.73       43.44     22.08 o 
  17   4   8       43.98      102.23     35.52 o 
  18   4   8        2.48        6.07      4.73 o 
  19   4   8        0.02       -0.95      2.50 o 
  20   4   8        8.06        2.65      2.87 o 
   1   5   8       32.06       12.18      1.57 o 
   2   5   8     1862.00     1914.05     25.44 o 
   3   5   8     3638.97     3709.56     49.50 o 
   4   5   8     9766.23     8999.64    137.71 o 
   5   5   8     2893.61     3186.16     48.46 o 
   6   5   8       10.18        7.65      2.02 o 
   7   5   8        2.63        4.52      1.84 o 
   8   5   8     1351.29     1674.93     37.47 o 
   9   5   8       24.68       19.60      4.95 o 
  10   5   8      114.42      170.93     12.86 o 
  11   5   8      232.99      314.77     22.08 o 
  12   5   8        4.13       23.35      7.02 o 
  13   5   8      131.92      127.37     16.23 o 
  14   5   8      353.30      662.96     33.92 o 
  15   5   8      293.47      523.27     33.27 o 
  16   5   8       42.94       84.55     25.83 o 
  17   5   8        2.60        3.68      4.48 o 
  18   5   8        1.55        3.68      3.98 o 
  19   5   8        4.63        1.69      2.97 o 
  20   5   8       18.40       18.59     11.62 o 
   0   6   8      532.49      382.90     12.62 o 
   1   6   8      246.63      332.25      7.81 o 
   2   6   8      213.28      219.76      6.57 o 
   3   6   8       96.45      100.20      4.85 o 
   4   6   8      647.23      729.97     13.85 o 
   5   6   8      844.72      855.82     17.16 o 
   6   6   8      162.76      187.90      8.11 o 
   7   6   8      216.96      256.23     11.55 o 
   8   6   8      571.43      648.30     23.49 o 
   9   6   8      154.61      177.61     12.70 o 
  10   6   8        5.34        9.56      4.41 o 
  11   6   8      297.16      513.08     27.90 o 
  12   6   8      377.19      578.33     31.05 o 
  13   6   8      104.80      139.85     16.46 o 
  14   6   8      116.04      230.12     20.38 o 
  15   6   8       23.25       39.47     15.56 o 
  16   6   8       17.98       47.17     16.40 o 
  17   6   8       18.83       24.49     10.49 o 
  18   6   8       69.59      267.45     19.06 o 
  19   6   8        0.01        0.86      2.74 o 
   1   7   8       43.25       46.84      3.56 o 
   2   7   8      263.39      205.86      6.79 o 
   3   7   8       26.87       17.11      2.68 o 
   4   7   8       43.56       54.73      4.28 o 
   5   7   8      130.63      114.28      8.18 o 
   6   7   8      443.51      450.85     18.51 o 
   7   7   8        6.60        5.53      3.11 o 
   8   7   8        1.77       12.30      3.89 o 
   9   7   8      484.79      782.65     29.12 o 
  10   7   8      384.42      494.22     24.95 o 
  11   7   8       47.71       84.10     11.30 o 
  12   7   8       99.01      149.59     14.69 o 
  13   7   8       44.80       80.68     12.06 o 
  14   7   8       26.71       46.67     10.89 o 
  15   7   8        2.50        4.05      4.44 o 
  16   7   8        0.49        2.65      3.46 o 
  17   7   8       16.77       30.84     10.20 o 
  18   7   8        1.82        3.14      3.44 o 
  19   7   8        2.35        0.87      2.57 o 
   0   8   8      731.09      861.19     27.92 o 
   1   8   8        6.38       32.44      3.89 o 
   2   8   8       12.58       15.66      3.21 o 
   3   8   8       49.66       48.71      5.00 o 
   4   8   8      159.19      168.24     10.97 o 
   5   8   8      249.92      254.08     14.24 o 
   6   8   8      408.69      466.43     20.19 o 
   7   8   8        2.48        1.40      2.49 o 
   8   8   8       23.74       28.31      6.51 o 
   9   8   8       99.24      130.73     13.65 o 
  10   8   8      611.90      881.79     40.30 o 
  11   8   8       61.72      105.45     13.60 o 
  12   8   8     1145.02     2115.69     70.89 o 
  13   8   8      184.02      378.26     26.60 o 
  14   8   8        0.68        4.05      4.38 o 
  15   8   8        7.54       15.18      6.45 o 
  16   8   8       47.31       90.58     19.18 o 
  17   8   8       17.88       38.89     14.14 o 
  18   8   8        0.92        4.20      3.37 o 
   1   9   8      596.04      591.56     22.14 o 
   2   9   8      939.40     1216.62     36.90 o 
   3   9   8       10.83       20.87      4.46 o 
   4   9   8     1120.29     1534.52     48.48 o 
   5   9   8      131.41      257.39     15.75 o 
   6   9   8        5.73       18.11      5.57 o 
   7   9   8      205.54      295.91     22.63 o 
   8   9   8      409.22      654.76     33.84 o 
   9   9   8        0.10        1.45      2.71 o 
  10   9   8      155.32      335.57     27.45 o 
  11   9   8      106.65      198.92     20.58 o 
  12   9   8       13.51        8.93      6.43 o 
  13   9   8       24.47       33.18     11.54 o 
  14   9   8        1.00        4.71      4.72 o 
  15   9   8        8.98       16.53      6.82 o 
  16   9   8       16.46       50.66      9.85 o 
  17   9   8        1.29        0.61      1.45 o 
  18   9   8       10.69       16.10     11.92 o 
   0  10   8      301.93      468.39     29.88 o 
   1  10   8       24.97       20.99      6.05 o 
   2  10   8      135.33      230.15     15.39 o 
   3  10   8      309.28      539.14     25.17 o 
   4  10   8      332.71      730.13     32.14 o 
   5  10   8        1.95        2.82      3.28 o 
   6  10   8      519.95      923.25     40.09 o 
   7  10   8        2.64        3.47      3.61 o 
   8  10   8        0.34        4.93      4.20 o 
   9  10   8        0.04        7.10      4.75 o 
  10  10   8       35.66       41.41     11.82 o 
  11  10   8        0.08        0.32      2.95 o 
  12  10   8        2.99        6.47      6.08 o 
  13  10   8       10.09       11.11      6.34 o 
  14  10   8       87.79      345.36     22.91 o 
  15  10   8        8.72       11.32      4.99 o 
  16  10   8        9.93        6.20      4.25 o 
  17  10   8        0.27       -0.30      1.98 o 
   1  11   8       22.23       34.79      7.18 o 
   2  11   8      248.00      409.38     24.53 o 
   3  11   8        2.50       15.02      6.63 o 
   4  11   8      745.69     1501.64     59.53 o 
   5  11   8      443.97      778.51     38.31 o 
   6  11   8       51.58      138.92     16.49 o 
   7  11   8       74.70      153.85     18.79 o 
   8  11   8      151.67      248.46     21.67 o 
   9  11   8       24.97       22.36      7.81 o 
  10  11   8       31.83       95.47     29.32 o 
  11  11   8      118.98      236.81     27.68 o 
  12  11   8        6.87        6.13      5.44 o 
  13  11   8        9.64        1.64      3.05 o 
  14  11   8       51.49      215.26     23.64 o 
  15  11   8        5.41        9.25      5.42 o 
  16  11   8        1.09        1.70      3.25 o 
   0  12   8      268.87      778.79     50.89 o 
   1  12   8       56.65       96.99     13.32 o 
   2  12   8       75.06      135.72     14.77 o 
   3  12   8      232.95      511.36     32.90 o 
   4  12   8       70.46      116.40     15.62 o 
   5  12   8        1.90        8.63      5.38 o 
   6  12   8      106.42      174.80     32.22 o 
   7  12   8      155.56      271.75     41.24 o 
   8  12   8       10.14        9.08      4.93 o 
   9  12   8       28.48       42.72     14.83 o 
  10  12   8        1.13        1.17      4.19 o 
  11  12   8        0.39        1.34      4.17 o 
  12  12   8       10.25       20.04      9.66 o 
  13  12   8        5.73       15.74      7.20 o 
  14  12   8        9.65       24.69     13.44 o 
  15  12   8       23.12      112.70     45.80 o 
   1  13   8        0.09        0.10      2.33 o 
   3  13   8       41.05       -0.23      2.82 o 
   4  13   8        2.12        0.04      2.14 o 
   5  13   8        0.09        0.16      2.33 o 
   6  13   8        7.62        1.85      3.77 o 
   7  13   8       30.75       19.48      8.32 o 
   8  13   8        6.76       10.28      5.44 o 
   9  13   8        3.16        5.71      4.94 o 
  10  13   8       13.01        8.39      5.55 o 
  11  13   8        0.55        0.36      2.69 o 
  12  13   8        0.10        5.97      4.35 o 
  13  13   8       24.11       55.43     24.62 o 
   0  14   8       17.91        1.60      4.47 o 
   1  14   8       10.78       -0.15      2.57 o 
   2  14   8        9.51       -0.15      2.27 o 
   3  14   8       26.59        0.11      2.45 o 
   4  14   8        9.52       -0.52      3.35 o 
   5  14   8        3.14       -0.40      2.68 o 
   6  14   8        2.08        0.61      2.63 o 
   7  14   8        1.10       -0.37      2.12 o 
   8  14   8        5.09        7.17      4.88 o 
   9  14   8        3.38        5.35      4.94 o 
  10  14   8        9.62       18.72      9.75 o 
  11  14   8        1.02        6.39      5.14 o 
  12  14   8       26.47      176.73     35.78 o 
   1  15   8       19.84       -0.38      2.49 o 
   2  15   8        0.66       -0.12      2.21 o 
   3  15   8        0.91        0.16      2.67 o 
   4  15   8        1.72        0.13      2.17 o 
   5  15   8        0.09        1.74      3.24 o 
   6  15   8        3.97        5.82      3.89 o 
   7  15   8        5.01       13.46      5.33 o 
   8  15   8        4.63       10.01      5.51 o 
   9  15   8        1.10        3.92      4.34 o 
  10  15   8       12.40       -0.26      3.38 o 
   0  16   8       12.84        9.40     10.26 o 
   1  16   8        2.76        8.88      4.63 o 
   2  16   8       13.97       25.61     12.34 o 
   3  16   8        7.15        8.37      4.93 o 
   4  16   8        0.54        0.35      2.23 o 
   5  16   8        0.01        3.48      3.85 o 
   6  16   8        3.36        6.81      3.67 o 
   7  16   8        0.17       -1.68      2.98 o 
   8  16   8        0.02       -1.03      2.92 o 
   1  17   8        0.01       -0.89      2.35 o 
   2  17   8        3.76       15.91      8.76 o 
   3  17   8        0.92        1.48      2.80 o 
   4  17   8        5.49       13.37      9.07 o 
   1   1   9      581.14      400.62      4.77 o 
   2   1   9     1093.95      917.61     10.91 o 
   3   1   9     2217.28     1903.27     21.02 o 
   4   1   9     3938.51     3165.66     39.15 o 
   5   1   9        5.44        7.72      1.40 o 
   6   1   9      899.68     1152.90     19.19 o 
   7   1   9        8.13       36.24      3.32 o 
   8   1   9       20.02       22.52      3.60 o 
   9   1   9       92.42      105.40      7.78 o 
  10   1   9       68.80       56.37      7.72 o 
  11   1   9     1352.85     1574.52     53.73 o 
  12   1   9       64.82      144.60     14.91 o 
  13   1   9        3.59       25.16      8.01 o 
  14   1   9     1195.60     1778.13     77.43 o 
  15   1   9      178.54      256.77     35.16 o 
  16   1   9      125.87      190.18     60.51 o 
  17   1   9       12.88        5.19      5.47 o 
  18   1   9        1.11       -0.97      3.18 o 
  19   1   9       68.80      272.39     38.97 o 
  20   1   9        2.22        0.08      1.95 o 
   0   2   9      143.64      128.69      3.05 o 
   1   2   9        7.32        2.60      0.50 o 
   2   2   9      709.21      669.55      8.56 o 
   3   2   9       26.87       38.68      2.34 o 
   4   2   9      710.85      683.70     10.89 o 
   5   2   9      289.47      254.65      6.16 o 
   6   2   9      538.41      612.07     12.45 o 
   7   2   9        0.63        3.20      1.63 o 
   8   2   9       12.93       14.63      2.89 o 
   9   2   9      263.07      427.20     16.03 o 
  10   2   9      158.62      206.87     14.51 o 
  11   2   9      612.12     1127.02     42.86 o 
  12   2   9      527.98      682.76     30.01 o 
  13   2   9      350.90      528.60     35.74 o 
  14   2   9        0.04        1.18      3.52 o 
  15   2   9       10.00       24.54      8.73 o 
  16   2   9       17.56        8.78      6.77 o 
  17   2   9      141.21      356.95     26.45 o 
  18   2   9        8.76        5.15      4.33 o 
  19   2   9        2.38        2.04      3.25 o 
  20   2   9        5.22       -0.22      2.29 o 
   1   3   9     1779.92     1218.58     14.66 o 
   2   3   9      344.83      178.07      4.23 o 
   3   3   9      618.42      496.23      8.67 o 
   4   3   9     2289.96     2024.38     27.94 o 
   5   3   9     1305.22     1009.29     16.61 o 
   6   3   9      146.35      184.26      6.99 o 
   7   3   9      472.51      493.91     13.74 o 
   8   3   9       70.40       77.89      6.12 o 
   9   3   9       62.27       62.30      6.62 o 
  10   3   9      264.01      344.23     17.57 o 
  11   3   9      572.24      551.03     25.67 o 
  12   3   9        2.57        0.72      2.22 o 
  13   3   9        0.13       11.51      5.81 o 
  14   3   9      116.20      213.58     21.83 o 
  15   3   9       57.77       90.65     34.60 o 
  16   3   9       30.76       28.64     15.04 o 
  17   3   9        4.11        5.17      4.53 o 
  18   3   9        0.06       -0.92      3.13 o 
  19   3   9        0.29        1.95      2.81 o 
  20   3   9        0.53        0.67      2.24 o 
   0   4   9       21.04       13.31      1.69 o 
   1   4   9       69.02       81.40      2.91 o 
   2   4   9     1441.59     1304.80     19.95 o 
   3   4   9      955.98      885.47     14.47 o 
   4   4   9      300.86      265.44      7.10 o 
   5   4   9     1353.51     1284.35     24.11 o 
   6   4   9      241.13      346.84     11.62 o 
   7   4   9       68.89       48.50      4.50 o 
   8   4   9      483.26      530.39     17.61 o 
   9   4   9      181.14      238.83     14.42 o 
  10   4   9       98.66      163.10     12.98 o 
  11   4   9     1462.20     1801.30     56.03 o 
  12   4   9      828.16     1112.51     46.94 o 
  13   4   9      719.98     1267.40     54.68 o 
  14   4   9       84.08      154.80     17.02 o 
  15   4   9       13.83       21.36     12.54 o 
  16   4   9        0.05       -0.21      2.57 o 
  17   4   9      145.36      377.92     25.91 o 
  18   4   9        4.59        3.66      4.27 o 
  19   4   9        0.06        2.26      3.26 o 
  20   4   9        0.22       -0.42      2.03 o 
   1   5   9      234.66      174.45      6.36 o 
   2   5   9      435.10      487.19      9.48 o 
   3   5   9     1098.68     1152.42     19.47 o 
   4   5   9     1376.23     1270.16     21.83 o 
   5   5   9      222.42      211.13      8.21 o 
   6   5   9      208.87      163.46      7.67 o 
   7   5   9      422.63      457.25     15.43 o 
   8   5   9       12.79       14.22      3.94 o 
   9   5   9      680.34      864.73     30.17 o 
  10   5   9        5.10        9.52      4.29 o 
  11   5   9       71.01       44.44      8.01 o 
  12   5   9       64.46      104.99     13.77 o 
  13   5   9      472.36      669.38     38.30 o 
  14   5   9       92.48      147.60     17.93 o 
  15   5   9      193.15      401.42     30.42 o 
  16   5   9        1.06        1.93      3.87 o 
  17   5   9       13.09       34.41     13.96 o 
  18   5   9        4.43        7.12      4.34 o 
  19   5   9       77.86      354.81     21.82 o 
   0   6   9      256.95      204.95     10.44 o 
   1   6   9       96.22      157.24      6.37 o 
   2   6   9       42.55       44.98      3.61 o 
   3   6   9     1789.04     2138.04     35.47 o 
   4   6   9      111.14      198.61      8.77 o 
   5   6   9      974.32      939.18     23.06 o 
   6   6   9      212.66      248.05     11.52 o 
   7   6   9      843.12     1006.38     29.71 o 
   8   6   9        0.05        0.61      1.90 o 
   9   6   9       58.19      144.31     11.94 o 
  10   6   9       50.88       94.58     10.99 o 
  11   6   9      139.26      196.66     17.02 o 
  12   6   9      286.53      519.57     29.69 o 
  13   6   9        0.47       -1.75      3.51 o 
  14   6   9       91.83      165.68     38.52 o 
  15   6   9        2.97       -1.36      2.89 o 
  16   6   9        8.93        3.13      3.97 o 
  17   6   9        1.50        3.29      4.16 o 
  18   6   9        0.03        1.49      2.99 o 
  19   6   9        3.95        6.68      4.42 o 
   1   7   9      335.69      321.12      9.81 o 
   2   7   9        5.64        1.54      1.24 o 
   3   7   9      391.02      527.55     14.96 o 
   4   7   9      973.95     1223.38     31.20 o 
   5   7   9      189.18      193.66     13.68 o 
   6   7   9      134.97      151.78     11.93 o 
   7   7   9      212.04      279.68     16.86 o 
   8   7   9       74.91       66.39      9.70 o 
   9   7   9      115.33      117.41     11.01 o 
  10   7   9        7.52        4.06      3.39 o 
  11   7   9      232.65      370.66     24.31 o 
  12   7   9        9.21        5.94      4.44 o 
  13   7   9       72.00      113.34     28.64 o 
  14   7   9      471.21     1083.28     46.33 o 
  15   7   9       82.40      175.45     39.31 o 
  16   7   9        2.09        2.42      3.59 o 
  17   7   9       30.39       89.25     24.35 o 
  18   7   9        0.03       -1.25      2.84 o 
  19   7   9       35.07      232.32     42.35 o 
   0   8   9      143.19      125.47     11.65 o 
   1   8   9      300.71      353.41     13.78 o 
   2   8   9       56.89       72.20      7.47 o 
   3   8   9     1009.30      985.85     27.97 o 
   4   8   9       30.73       35.63      6.09 o 
   5   8   9      939.75     1132.52     42.23 o 
   6   8   9        0.58        6.64      3.90 o 
   7   8   9       13.49       14.45      5.29 o 
   8   8   9       30.78       39.45      7.97 o 
   9   8   9      494.14      886.30     43.73 o 
  10   8   9       86.30      127.98     14.94 o 
  11   8   9      148.06      233.47     22.36 o 
  12   8   9        8.93       18.80      7.08 o 
  13   8   9        2.77        5.61      4.71 o 
  14   8   9       75.33      162.01     29.83 o 
  15   8   9       52.22      111.97     23.22 o 
  16   8   9        0.21       -1.31      3.02 o 
  17   8   9       14.71       20.92      8.44 o 
  18   8   9        0.18        1.24      3.32 o 
   1   9   9       48.44       74.38      8.59 o 
   2   9   9       21.38       15.38      4.78 o 
   3   9   9       23.39       54.01      7.98 o 
   4   9   9      391.84      726.99     31.08 o 
   5   9   9        5.02       25.64      6.33 o 
   6   9   9      537.03      839.39     36.81 o 
   7   9   9       42.55       67.11     11.00 o 
   8   9   9       49.36       69.44     11.64 o 
   9   9   9       38.40       36.93      8.60 o 
  10   9   9        3.65        4.45      4.61 o 
  11   9   9      345.47      767.05     39.90 o 
  12   9   9       48.33       52.58     12.12 o 
  13   9   9        4.14        7.78      5.60 o 
  14   9   9       97.49      190.76     38.20 o 
  15   9   9        0.00        1.48      3.36 o 
  16   9   9        1.92        8.30      4.63 o 
  17   9   9        6.34        6.50      3.53 o 
   0  10   9        3.73       10.08      7.09 o 
   1  10   9      385.07      750.49     32.57 o 
   2  10   9       15.57       27.14      6.39 o 
   3  10   9      504.52      789.28     34.42 o 
   4  10   9      123.17      237.27     18.15 o 
   5  10   9        8.71        7.28      4.80 o 
   6  10   9       58.77       79.48     11.96 o 
   7  10   9      102.21      154.87     14.98 o 
   8  10   9       14.90       23.34      7.05 o 
   9  10   9      227.65      469.02     29.12 o 
  10  10   9       22.48       32.23      9.58 o 
  11  10   9      109.17      410.34     29.90 o 
  12  10   9       19.98       44.71     14.40 o 
  13  10   9        0.03       -0.12      2.14 o 
  14  10   9        0.55        3.35      3.53 o 
  15  10   9        8.30       10.38      5.11 o 
  16  10   9       11.68       32.27     15.76 o 
   1  11   9      476.93     1039.58     41.46 o 
   2  11   9        1.97        9.01      5.27 o 
   3  11   9       14.57       36.95      8.23 o 
   4  11   9       35.53       31.33      8.78 o 
   5  11   9      404.24     1018.02     49.11 o 
   6  11   9        6.66        5.08      4.65 o 
   7  11   9      230.59      488.16     36.64 o 
   8  11   9       10.95       16.67      6.82 o 
   9  11   9       11.69        3.83      4.63 o 
  10  11   9       38.89       65.24     17.12 o 
  11  11   9       46.61      121.06     42.66 o 
  12  11   9        7.05        9.15      6.43 o 
  13  11   9       59.83       -0.55      3.66 o 
  14  11   9        3.89        2.59      3.90 o 
  15  11   9        0.52        4.20      3.68 o 
   0  12   9       20.05       69.41     17.87 o 
   1  12   9        1.94        5.50      4.71 o 
   2  12   9       44.74      115.25     15.07 o 
   3  12   9        6.66       14.15      6.29 o 
   4  12   9        0.46        3.32      3.91 o 
   5  12   9       26.14       -0.06      2.20 o 
   6  12   9        1.86        0.02      2.34 o 
   7  12   9        0.01        1.69      3.33 o 
   8  12   9        0.14        0.48      2.33 o 
   9  12   9        0.02       -2.66      3.65 o 
  10  12   9        0.43       -0.52      2.90 o 
  11  12   9        0.13        2.52      4.02 o 
  12  12   9       41.85       -0.82      3.16 o 
  13  12   9        7.10       17.93     10.88 o 
  14  12   9        2.00        4.87      3.86 o 
   1  13   9      144.58      352.36     68.69 o 
   2  13   9        1.00        0.27      2.83 o 
   3  13   9       39.92        0.19      2.68 o 
   4  13   9        1.85       -0.27      2.32 o 
   5  13   9        8.25       -0.13      2.18 o 
   6  13   9        3.59        0.56      2.74 o 
   7  13   9        0.54       -0.06      2.05 o 
   8  13   9        0.38        3.60      4.13 o 
   9  13   9        2.78        2.32      3.77 o 
  10  13   9        0.66       -0.81      3.04 o 
  11  13   9        8.30       12.19      8.20 o 
  12  13   9        2.41        5.29      4.08 o 
  13  13   9        3.20       10.00      5.66 o 
   0  14   9        0.04        0.01      3.09 o 
   1  14   9        8.99        0.36      2.73 o 
   2  14   9        0.79       -0.01      2.34 o 
   3  14   9       16.27        0.19      2.52 o 
   4  14   9       24.70        0.20      2.45 o 
   5  14   9        8.49       -0.05      2.33 o 
   6  14   9        7.06        8.52      5.42 o 
   7  14   9        0.07        3.98      4.19 o 
   8  14   9        2.69        2.97      3.66 o 
   9  14   9       28.54       98.51     27.50 o 
  10  14   9        5.37        4.92      4.29 o 
  11  14   9        8.25       13.64      9.35 o 
   1  15   9        7.25        0.47      2.80 o 
   2  15   9        0.09       -1.57      3.42 o 
   3  15   9        0.74       -0.37      2.46 o 
   4  15   9       12.95       13.79      7.20 o 
   5  15   9        1.82        3.61      4.08 o 
   6  15   9        0.03       -2.41      3.31 o 
   7  15   9        0.43       -2.76      3.58 o 
   8  15   9        0.69        3.37      3.58 o 
   9  15   9        0.00        1.52      4.11 o 
   0  16   9        0.49        6.75      5.68 o 
   1  16   9        0.87        2.95      3.45 o 
   2  16   9        1.33        1.30      2.84 o 
   3  16   9        0.12        2.38      3.50 o 
   4  16   9        0.00       -1.16      2.12 o 
   5  16   9        0.83        5.85      3.73 o 
   6  16   9        0.20        4.24      3.57 o 
   7  16   9        0.79        1.30      3.34 o 
   1  17   9        2.21       -0.13      2.23 o 
   0   0  10    14441.78     9652.81    285.85 o 
   1   0  10     1724.18     1493.41     32.38 o 
   2   0  10     4004.40     3089.10     53.36 o 
   3   0  10        3.55        3.44      1.32 o 
   4   0  10     1005.76      670.77     18.91 o 
   5   0  10     1284.55     1065.40     24.34 o 
   6   0  10       89.57      127.10      9.37 o 
   7   0  10      129.03      189.33     12.32 o 
   8   0  10       70.41       76.03      8.56 o 
   9   0  10        2.62       11.89      7.03 o 
  10   0  10      456.09      503.53     38.13 o 
  11   0  10      761.22      865.03     42.46 o 
  12   0  10       80.58       39.76     12.43 o 
  13   0  10     2237.76     3441.04    207.40 o 
  14   0  10       55.14       95.42     27.06 o 
  15   0  10        0.30        0.04      3.82 o 
  16   0  10        2.04       -0.62      5.45 o 
  17   0  10      199.56      423.49     54.52 o 
  18   0  10        0.97        0.18      5.07 o 
  19   0  10        9.21        0.15      4.17 o 
  20   0  10        0.11        0.09      3.00 o 
   1   1  10     1063.51      817.11     10.65 o 
   2   1  10       38.59       40.07      1.98 o 
   3   1  10        8.23       17.56      1.73 o 
   4   1  10      933.87      686.95     11.05 o 
   5   1  10     1079.65      883.66     14.88 o 
   6   1  10      489.56      550.05     14.67 o 
   7   1  10       39.96       33.80      4.13 o 
   8   1  10       10.04       28.95      4.49 o 
   9   1  10      276.54      243.54     15.03 o 
  10   1  10       12.75       26.84      5.92 o 
  11   1  10       59.87       66.83      9.54 o 
  12   1  10      104.14      159.72     16.14 o 
  13   1  10      393.78      474.50     29.42 o 
  14   1  10       36.39       51.51     12.03 o 
  16   1  10        0.35       -1.27      3.58 o 
  17   1  10        1.66        0.43      3.49 o 
  18   1  10       10.79        0.16      3.07 o 
  19   1  10       19.11       -0.02      2.15 o 
  20   1  10        0.78        0.18      2.00 o 
   0   2  10        5.88       13.40      2.00 o 
   1   2  10       24.03       20.41      1.67 o 
   2   2  10        0.31        1.64      0.83 o 
   3   2  10     4213.96     4108.60     54.75 o 
   4   2  10     2302.65     2047.17     28.23 o 
   5   2  10     2993.33     2789.44     43.75 o 
   6   2  10     1777.96     1823.68     32.00 o 
   7   2  10      408.13      423.36     13.07 o 
   8   2  10       90.05      122.58      8.06 o 
   9   2  10       48.45       53.54      7.91 o 
  10   2  10      425.00      494.90     25.46 o 
  11   2  10       47.71       69.83     11.21 o 
  12   2  10      130.51      137.42     13.95 o 
  13   2  10      173.32      377.63     27.71 o 
  14   2  10        4.85       24.78      7.94 o 
  15   2  10       18.69        8.35      5.96 o 
  16   2  10        6.11        4.54      4.97 o 
  17   2  10       12.34       10.37      5.98 o 
  18   2  10        0.71       -0.13      1.89 o 
  19   2  10       10.66        8.22      4.46 o 
  20   2  10       18.02       18.21      9.66 o 
   1   3  10      130.73      218.66      5.65 o 
   2   3  10     2438.96     2193.95     30.38 o 
   3   3  10     1391.77     1145.59     16.93 o 
   4   3  10      231.08      352.07      8.90 o 
   5   3  10      112.69      125.39      5.82 o 
   6   3  10      332.55      329.23     10.78 o 
   7   3  10      466.58      382.87     12.46 o 
   8   3  10      128.83      189.43     11.49 o 
   9   3  10      522.22      488.57     22.39 o 
  10   3  10      241.29      379.58     22.20 o 
  11   3  10      586.38      786.12     37.23 o 
  12   3  10      754.09     1024.43     45.90 o 
  13   3  10        5.86        3.54      4.42 o 
  14   3  10      469.57      925.97     48.43 o 
  15   3  10       21.24        8.32      5.63 o 
  16   3  10       13.99       29.58     14.73 o 
  17   3  10        0.36        0.78      2.51 o 
  18   3  10        1.47        3.78      3.84 o 
  19   3  10       65.16      354.82     25.87 o 
  20   3  10        0.01       -0.06      1.88 o 
   0   4  10     1679.55     1353.73     34.67 o 
   1   4  10      124.05      161.17      5.22 o 
   2   4  10        2.72        4.57      1.45 o 
   3   4  10       31.26       21.47      2.52 o 
   4   4  10       56.20       52.48      3.64 o 
   5   4  10      934.75      958.86     19.11 o 
   6   4  10       44.04       73.78      5.50 o 
   7   4  10     1055.52     1183.00     30.24 o 
   8   4  10      404.40      382.03     17.23 o 
   9   4  10        4.09        4.13      3.18 o 
  10   4  10      133.32      214.94     15.44 o 
  11   4  10       80.88       44.38      8.16 o 
  12   4  10        7.45        3.66      3.98 o 
  13   4  10       25.39       38.80      9.21 o 
  14   4  10       13.01        9.02      5.52 o 
  15   4  10        2.12        3.26      4.57 o 
  16   4  10       37.71       29.09     14.25 o 
  17   4  10        9.93        6.41      4.73 o 
  18   4  10        6.00        5.42      4.04 o 
  19   4  10        1.28        5.26      3.82 o 
   1   5  10      492.47      473.66     11.92 o 
   2   5  10     1345.77     1325.23     23.86 o 
   3   5  10       25.92       24.05      3.03 o 
   4   5  10      485.20      461.51     12.68 o 
   5   5  10       48.06       32.19      3.82 o 
   6   5  10      127.83      226.87     10.91 o 
   7   5  10      212.09      181.33     11.60 o 
   8   5  10      240.33      397.58     19.76 o 
   9   5  10      113.82      166.49     13.46 o 
  10   5  10      131.50      206.18     15.67 o 
  11   5  10     2371.33     3557.88    120.51 o 
  12   5  10       94.94      114.43     13.38 o 
  13   5  10       43.10       75.01     12.23 o 
  14   5  10      616.22     1166.01     50.55 o 
  15   5  10        6.76        3.34      4.02 o 
  16   5  10        8.02       32.57     10.02 o 
  17   5  10        0.96       -1.01      3.08 o 
  18   5  10        4.99        6.14      4.11 o 
  19   5  10        1.32        4.84      3.69 o 
   0   6  10      393.26      412.94     17.64 o 
   1   6  10      282.04      262.16      8.98 o 
   2   6  10      271.32      243.00      9.55 o 
   3   6  10     1728.11     1838.14     35.16 o 
   4   6  10        4.03       16.59      3.85 o 
   5   6  10      115.35      125.76     10.18 o 
   6   6  10      474.58      625.83     26.36 o 
   7   6  10      283.11      310.10     16.33 o 
   8   6  10        1.17       21.31      5.74 o 
   9   6  10      510.29      651.48     29.66 o 
  10   6  10       34.57       68.58     10.72 o 
  11   6  10      202.52      480.60     26.08 o 
  12   6  10       26.70       39.32      9.24 o 
  13   6  10       20.72       37.79      9.13 o 
  14   6  10      191.84      462.08     47.29 o 
  15   6  10       14.13        7.99      5.37 o 
  16   6  10        4.72       15.25      6.40 o 
  17   6  10       32.03       47.95     17.50 o 
  18   6  10       16.46       31.48     12.90 o 
  19   6  10        0.51        2.94      3.21 o 
   1   7  10      200.06      202.63      9.90 o 
   2   7  10       46.15       33.74      5.12 o 
   3   7  10        0.18        1.80      1.79 o 
   4   7  10      353.56      287.62     16.57 o 
   5   7  10      532.33      656.11     27.90 o 
   6   7  10        0.78        1.17      2.47 o 
   7   7  10      109.79       93.44     11.69 o 
   8   7  10        3.77        1.85      2.95 o 
   9   7  10      125.57      141.86     14.05 o 
  10   7  10       70.09       76.29     11.31 o 
  11   7  10       24.45       46.68      9.85 o 
  12   7  10      143.68      230.45     19.11 o 
  13   7  10      155.28      237.34     59.39 o 
  14   7  10       21.78       39.01     10.76 o 
  15   7  10       68.40      169.28     32.80 o 
  16   7  10       31.88       58.09     17.75 o 
  17   7  10        4.65        5.57      4.06 o 
  18   7  10        0.25        2.29      2.76 o 
   0   8  10      158.78      180.39     15.70 o 
   1   8  10       45.19       50.24      7.09 o 
   2   8  10      294.10      427.00     19.47 o 
   3   8  10      619.92      939.79     33.05 o 
   4   8  10      275.20      317.32     17.67 o 
   5   8  10      310.94      414.05     22.50 o 
   6   8  10      458.55      593.49     28.19 o 
   7   8  10       77.90      162.92     14.73 o 
   8   8  10      188.99      313.64     23.08 o 
   9   8  10       41.27      108.64     14.39 o 
  10   8  10       69.67      106.91     14.77 o 
  11   8  10        1.28        7.85      5.35 o 
  12   8  10        1.15        3.10      3.81 o 
  13   8  10      162.88      437.73     29.87 o 
  14   8  10        5.86       18.92      6.30 o 
  15   8  10        9.79       14.46      5.84 o 
  16   8  10        3.03        3.62      3.31 o 
  17   8  10        0.15       -0.09      1.69 o 
   1   9  10      315.87      432.99     23.64 o 
   2   9  10      564.46      759.39     32.95 o 
   3   9  10      247.14      451.56     24.51 o 
   4   9  10       93.86      107.31     12.22 o 
   5   9  10       85.83      143.22     14.16 o 
   6   9  10        1.81        6.82      4.22 o 
   7   9  10       56.57       67.70     11.00 o 
   8   9  10      254.33      311.96     22.57 o 
   9   9  10        2.84       12.16      6.59 o 
  10   9  10      175.40      384.77     31.10 o 
  11   9  10       33.05       39.79     10.58 o 
  12   9  10       19.80       48.08     11.27 o 
  13   9  10       31.80       36.91     17.72 o 
  14   9  10       94.81      185.68     46.82 o 
  15   9  10        9.06       21.98      9.39 o 
  16   9  10       10.58        9.20      4.67 o 
  17   9  10        7.67        6.75      6.23 o 
   0  10  10      103.43      218.66     24.41 o 
   1  10  10      102.36       92.15     12.45 o 
   2  10  10       21.13       23.76      6.90 o 
   3  10  10       38.19       51.73      9.48 o 
   4  10  10      262.16      325.37     24.81 o 
   5  10  10        2.89        0.85      2.81 o 
   6  10  10      497.71      827.28     40.26 o 
   7  10  10       17.61       20.54      7.17 o 
   8  10  10       13.73       23.29      7.02 o 
   9  10  10       54.30       71.16     20.82 o 
  10  10  10       14.25       21.97      7.93 o 
  11  10  10       58.40      136.60     31.18 o 
  12  10  10       39.09       75.48     23.64 o 
  13  10  10       27.59       54.65     16.76 o 
  14  10  10        3.55       -3.65      3.99 o 
  15  10  10        5.55        5.18      3.57 o 
  16  10  10        0.00       -1.67      4.58 o 
   1  11  10       20.75       28.23      7.87 o 
   2  11  10      210.37      421.69     26.80 o 
   3  11  10        7.86       14.96      6.21 o 
   4  11  10       30.11       36.50      8.72 o 
   5  11  10       16.77       59.53     11.26 o 
   6  11  10       41.82       77.37     13.05 o 
   7  11  10        0.27        1.17      3.18 o 
   8  11  10       36.29       51.32     15.69 o 
   9  11  10        3.82        5.71      5.32 o 
  10  11  10       43.07       58.45     15.39 o 
  11  11  10       39.35       49.92     20.03 o 
  12  11  10        9.64       16.98      7.60 o 
  13  11  10        1.95       -0.16      2.35 o 
  14  11  10       55.85      222.67     24.62 o 
  15  11  10        0.42        0.52      2.19 o 
   0  12  10      481.91      899.62     61.84 o 
   1  12  10       31.35      112.12     14.01 o 
   2  12  10      160.62      389.59     26.86 o 
   3  12  10        8.75        4.95      5.68 o 
   4  12  10        3.41       -0.25      2.69 o 
   5  12  10       45.44       -0.08      2.22 o 
   6  12  10       65.90        0.40      2.86 o 
   7  12  10        3.74       -2.95      4.01 o 
   8  12  10        2.34        5.72      4.96 o 
   9  12  10       22.04       49.32     11.24 o 
  10  12  10        3.33        0.45      2.88 o 
  11  12  10        9.64       19.35      8.62 o 
  12  12  10        1.77        5.02      4.67 o 
  13  12  10        0.50        3.07      3.83 o 
  14  12  10        0.26        0.60      2.09 o 
   1  13  10        6.35        3.79      4.57 o 
   2  13  10       12.14        0.40      2.83 o 
   3  13  10        2.25       -0.02      2.21 o 
   5  13  10       18.10        0.12      2.63 o 
   6  13  10        1.35        0.60      2.95 o 
   7  13  10       10.28       13.07      5.74 o 
   8  13  10        1.26        2.20      3.11 o 
   9  13  10        1.53        6.68      4.45 o 
  10  13  10        7.01        7.64      5.59 o 
  11  13  10        8.88       12.04      7.52 o 
  12  13  10        5.74        5.24      3.92 o 
   0  14  10        1.95        0.21      3.28 o 
   1  14  10        9.31        0.28      2.58 o 
   2  14  10        0.15        0.03      2.48 o 
   3  14  10       25.79       -0.08      3.31 o 
   4  14  10       27.50        0.21      3.35 o 
   5  14  10        0.37        3.89      4.08 o 
   6  14  10       49.51      205.35     39.73 o 
   7  14  10        1.55        3.06      3.50 o 
   8  14  10        0.54        1.67      2.96 o 
   9  14  10        3.92        6.31      3.78 o 
  10  14  10        4.65        4.56      4.25 o 
  11  14  10        0.95       -0.07      2.70 o 
   1  15  10       14.08       14.56      9.17 o 
   2  15  10        2.51        1.04      3.20 o 
   3  15  10        0.87        8.05      5.91 o 
   4  15  10        1.75        2.95      3.53 o 
   5  15  10       14.61       44.05     19.37 o 
   6  15  10        0.04        0.82      2.99 o 
   7  15  10       10.75       10.08      6.27 o 
   8  15  10        0.45       -0.02      1.90 o 
   9  15  10        0.11        0.08      2.26 o 
   0  16  10        0.05       -0.44      3.68 o 
   1  16  10        1.58       10.60      5.08 o 
   2  16  10        2.48        9.75      4.96 o 
   3  16  10        1.82        7.43      4.51 o 
   4  16  10        0.38        4.42      4.04 o 
   5  16  10        0.03        2.77      3.16 o 
   1   1  11       32.02       32.10      2.82 o 
   2   1  11     3856.97     3198.37     49.28 o 
   3   1  11     1999.47     1646.78     23.80 o 
   4   1  11      291.81      304.91      7.79 o 
   5   1  11      476.65      445.41     11.19 o 
   6   1  11       77.97       37.50      4.08 o 
   7   1  11        3.32        1.56      1.61 o 
   8   1  11      449.85      485.44     21.77 o 
   9   1  11       87.37       65.04      8.51 o 
  10   1  11      311.26      415.60     23.34 o 
  11   1  11      174.30      236.48     18.71 o 
  12   1  11     2049.04     2999.33     96.67 o 
  13   1  11       26.29       30.20      8.71 o 
  14   1  11      194.87      285.25     26.45 o 
  15   1  11       16.07        4.39      5.43 o 
  16   1  11       74.30      145.27     61.30 o 
  17   1  11        3.35        1.29      4.00 o 
  18   1  11        1.81        0.38      2.75 o 
  19   1  11        5.15        5.25      4.39 o 
   0   2  11     3515.73     2630.60     75.78 o 
   1   2  11        0.54        3.05      1.37 o 
   2   2  11      409.14      282.90      7.49 o 
   3   2  11      180.09      208.03      5.88 o 
   4   2  11       76.49       69.65      3.67 o 
   5   2  11      483.19      295.89      9.01 o 
   6   2  11       98.82       68.53      5.92 o 
   7   2  11        7.82        1.72      1.92 o 
   8   2  11      337.10      445.99     21.19 o 
   9   2  11        4.72        7.19      3.89 o 
  10   2  11        1.59       15.62      5.84 o 
  11   2  11        1.95        0.93      2.87 o 
  12   2  11      279.54      407.56     27.21 o 
  13   2  11      237.48      341.68     24.51 o 
  14   2  11      112.44       80.87     31.18 o 
  15   2  11       11.81       23.99     14.10 o 
  16   2  11        0.06       -0.71      2.75 o 
  17   2  11        0.31        4.85      4.42 o 
  18   2  11       12.11       25.24     10.40 o 
  19   2  11        0.70        2.09      3.26 o 
   1   3  11     2362.85     2048.48     35.10 o 
   2   3  11      661.78      640.06     14.36 o 
   3   3  11       51.25       24.88      2.84 o 
   4   3  11      570.33      582.20     13.99 o 
   5   3  11       50.28       74.37      4.98 o 
   6   3  11      160.68      157.32      8.71 o 
   7   3  11        1.67       10.59      3.86 o 
   8   3  11      379.27      466.75     22.06 o 
   9   3  11        4.49       16.23      5.49 o 
  10   3  11      154.50      142.98     13.77 o 
  11   3  11       86.90      123.12     14.04 o 
  12   3  11        0.12       -0.66      2.75 o 
  13   3  11        0.84        3.65      4.22 o 
  14   3  11       14.28        9.29      5.45 o 
  15   3  11        3.11        0.48      2.75 o 
  16   3  11        0.38        1.77      3.83 o 
  17   3  11        0.44       -0.64      2.71 o 
  18   3  11        1.70        2.55      3.22 o 
  19   3  11        1.20        0.11      1.97 o 
   0   4  11     5151.70     4318.94    124.55 o 
   1   4  11        3.60        3.28      1.69 o 
   2   4  11      628.59      555.88     12.94 o 
   3   4  11      157.92      140.80      6.59 o 
   4   4  11      174.15      165.93      7.10 o 
   5   4  11       65.47       44.84      4.79 o 
   6   4  11        3.88        5.11      2.27 o 
   7   4  11       71.66       69.84      7.56 o 
   8   4  11      372.38      453.75     21.71 o 
   9   4  11       28.47       44.98      8.25 o 
  10   4  11       65.12       80.38     11.68 o 
  11   4  11      144.44      199.51     17.85 o 
  12   4  11      175.34      477.28     29.91 o 
  13   4  11       53.56       84.32     14.31 o 
  14   4  11       56.54       81.34     32.41 o 
  15   4  11        4.61        2.18      3.60 o 
  16   4  11        5.71        7.23      5.22 o 
  17   4  11        1.06        6.44      4.51 o 
  18   4  11        7.85       23.41      7.52 o 
  19   4  11        2.31        1.46      2.60 o 
   1   5  11      224.42      196.06      9.03 o 
   2   5  11      349.74      310.04     10.92 o 
   3   5  11       27.11       17.22      3.20 o 
   4   5  11      271.37      269.38     12.07 o 
   5   5  11        4.46        6.03      2.43 o 
   6   5  11      247.31      329.99     16.30 o 
   7   5  11       27.19       42.64      7.12 o 
   8   5  11      199.54      259.31     16.03 o 
   9   5  11       10.96       26.33      6.55 o 
  10   5  11      578.22     1019.79     40.96 o 
  11   5  11       18.81       24.83      7.12 o 
  12   5  11      160.53      280.89     21.72 o 
  13   5  11       22.06       18.41      6.92 o 
  14   5  11       76.74      156.42     34.36 o 
  15   5  11        0.81       -0.14      1.92 o 
  16   5  11       74.35      132.61     37.71 o 
  17   5  11        0.02        1.67      2.76 o 
  18   5  11       24.61       40.79     15.90 o 
  19   5  11        1.49        1.00      2.30 o 
   0   6  11      353.88      447.00     26.15 o 
   1   6  11       25.30       27.75      4.51 o 
   2   6  11       55.19       28.77      4.72 o 
   3   6  11        3.98       18.16      4.15 o 
   4   6  11       32.80       35.32      5.26 o 
   5   6  11        4.07       -0.13      1.92 o 
   6   6  11      123.04      155.56     12.86 o 
   7   6  11       28.33       26.14      7.16 o 
   8   6  11        2.30       22.01      6.68 o 
   9   6  11        3.57        8.39      4.70 o 
  10   6  11      114.52       94.72     12.46 o 
  11   6  11       90.08      171.77     19.32 o 
  12   6  11       87.40      103.35     13.42 o 
  13   6  11        9.27       22.22      8.54 o 
  14   6  11       14.11       53.44     11.54 o 
  15   6  11       12.48       29.89      8.09 o 
  16   6  11       13.20       30.53      8.00 o 
  17   6  11        6.48        5.07      4.37 o 
  18   6  11        2.12        1.19      2.19 o 
   1   7  11        1.94        2.78      2.66 o 
   2   7  11     1183.34     1503.46     46.07 o 
   3   7  11       25.45       25.80      7.17 o 
   4   7  11       17.98       23.06      6.74 o 
   5   7  11       29.90       36.74      7.29 o 
   6   7  11        4.56       32.44      7.18 o 
   7   7  11       33.28       76.15     11.32 o 
   8   7  11      155.60      209.00     17.79 o 
   9   7  11      129.97      217.59     19.08 o 
  10   7  11      495.17      914.19     40.39 o 
  11   7  11      140.40      221.07     20.26 o 
  12   7  11      648.85     1525.80     59.76 o 
  13   7  11       34.93       58.30     13.13 o 
  14   7  11       70.36      109.45     21.86 o 
  15   7  11       19.55       36.77     10.30 o 
  16   7  11       29.08       34.22     15.48 o 
  17   7  11        0.83       -0.25      1.79 o 
  18   7  11        2.98        8.61      5.49 o 
   0   8  11      778.84      770.09     51.09 o 
   1   8  11        0.19        7.67      4.35 o 
   2   8  11      642.60     1053.42     40.18 o 
   3   8  11       25.99       25.90      7.71 o 
   4   8  11       85.36      121.97     15.55 o 
   5   8  11        9.41        0.97      2.30 o 
   6   8  11      517.84      777.57     35.30 o 
   7   8  11       11.03        9.84      5.09 o 
   8   8  11       47.16       92.11     12.06 o 
   9   8  11       83.49      154.13     17.94 o 
  10   8  11       12.46       -5.26      5.26 o 
  11   8  11        1.45        4.13      4.29 o 
  12   8  11       95.30      135.23     32.48 o 
  13   8  11        2.03        9.84      6.47 o 
  14   8  11       54.94       95.43     28.98 o 
  15   8  11        7.13        3.65      3.97 o 
  16   8  11        3.68        2.79      2.41 o 
  17   8  11        1.09        1.31      2.77 o 
   1   9  11       87.13       88.45     11.70 o 
   2   9  11      120.43      194.03     17.79 o 
   3   9  11       22.69       32.14      8.56 o 
   4   9  11       17.23       38.83      9.00 o 
   5   9  11        5.31        7.91      5.54 o 
   6   9  11       13.91       16.29      6.15 o 
   7   9  11       23.13       58.05      9.56 o 
   8   9  11        2.42        2.40      3.22 o 
   9   9  11        0.71        1.76      4.58 o 
  10   9  11       17.70       17.33      6.92 o 
  11   9  11       32.30       65.80     18.12 o 
  12   9  11      104.44      215.71     31.91 o 
  13   9  11        0.15        1.08      3.86 o 
  14   9  11       11.23        8.33      4.75 o 
  15   9  11        7.62        4.23      3.73 o 
  16   9  11        0.80       -0.17      2.64 o 
   0  10  11      730.37     1216.80     66.66 o 
   1  10  11       11.03       47.95      9.95 o 
   2  10  11      276.09      460.04     29.21 o 
   3  10  11       19.65       31.15      8.96 o 
   4  10  11        6.75        0.35      3.15 o 
   5  10  11       14.91       40.77      9.72 o 
   6  10  11      173.29      370.45     27.43 o 
   7  10  11       26.21       29.47      8.05 o 
   8  10  11        2.34       -1.85      3.35 o 
   9  10  11        0.04        2.01      3.56 o 
  10  10  11       12.20        9.65      5.55 o 
  11  10  11       10.92       11.53      5.69 o 
  12  10  11        2.33        1.68      3.80 o 
  13  10  11       40.76       60.89     18.29 o 
  14  10  11       17.56       25.87     16.24 o 
  15  10  11       12.24       19.28     10.11 o 
   1  11  11       12.47       25.13      8.13 o 
   2  11  11       83.35      135.20     17.21 o 
   3  11  11        0.08        5.20      4.99 o 
   4  11  11      185.30      364.93     26.69 o 
   5  11  11        4.32        1.59      3.68 o 
   6  11  11        7.42        6.37      4.99 o 
   7  11  11       23.41       17.43      8.50 o 
   8  11  11       57.23       93.02     24.32 o 
   9  11  11        1.96        8.19      6.44 o 
  10  11  11      122.43      353.33     31.19 o 
  11  11  11        0.97        1.97      4.05 o 
  12  11  11        6.81        4.29      5.00 o 
  13  11  11        0.06       -2.48      3.47 o 
  14  11  11        5.99       11.26      6.50 o 
   0  12  11        0.19        0.02      2.68 o 
   1  12  11        5.16       12.06      6.78 o 
   2  12  11        2.15        2.08      3.83 o 
   3  12  11       10.56        5.51      5.68 o 
   4  12  11       15.83       -0.25      2.98 o 
   5  12  11        0.02        0.55      3.14 o 
   6  12  11        1.64        2.34      3.82 o 
   7  12  11        3.66        0.80      2.88 o 
   8  12  11       10.29       12.26      5.73 o 
   9  12  11        0.44       -1.14      3.00 o 
  10  12  11       14.70       41.59     11.24 o 
  11  12  11        8.86        6.11      4.80 o 
  12  12  11        1.32        7.00      4.81 o 
  13  12  11        6.86        7.53      5.13 o 
   1  13  11        0.91        2.02      3.43 o 
   2  13  11       52.40       -0.73      3.37 o 
   3  13  11       14.01        0.50      3.42 o 
   4  13  11        0.89       -0.03      2.05 o 
   5  13  11       15.34        0.06      2.25 o 
   6  13  11        1.00        1.03      2.99 o 
   7  13  11        1.23        6.63      4.34 o 
   8  13  11       19.86       46.58     15.94 o 
   9  13  11        0.00        1.73      3.66 o 
  10  13  11       27.59       29.35     17.02 o 
  11  13  11        4.27        9.91      7.76 o 
  12  13  11        3.22        5.09      3.81 o 
   0  14  11       22.06       -0.36      3.75 o 
   1  14  11        7.86        0.10      2.32 o 
   2  14  11       10.76       -0.06      2.73 o 
   3  14  11        2.77       -0.54      3.32 o 
   4  14  11       20.66       21.32     10.66 o 
   5  14  11        0.60        4.00      3.81 o 
   7  14  11        3.01        2.77      3.57 o 
   8  14  11       14.53       23.29     10.79 o 
   9  14  11        2.47        0.69      2.84 o 
  10  14  11        0.28       -0.16      2.87 o 
   1  15  11        8.56       16.12      7.51 o 
   2  15  11        2.14       -0.26      2.16 o 
   3  15  11        1.58        5.53      5.35 o 
   4  15  11        0.79        3.65      4.43 o 
   5  15  11        0.01       -0.86      2.48 o 
   6  15  11        3.48        0.17      2.15 o 
   7  15  11        0.48       -0.28      1.90 o 
   0  16  11       23.11       -1.16      5.35 o 
   1  16  11        3.17        9.50     10.18 o 
   2  16  11       14.44        0.09      2.50 o 
   3  16  11        0.17        2.70      2.83 o 
   4  16  11        1.23        0.34      2.46 o 
   0   0  12     1082.79      714.75     40.86 o 
   1   0  12       42.70       43.49      5.36 o 
   2   0  12      586.34      301.45     12.48 o 
   3   0  12       70.11       77.56      7.23 o 
   4   0  12      288.18      220.33     11.33 o 
   5   0  12       24.80       12.46      4.44 o 
   6   0  12       97.64       96.90     10.71 o 
   7   0  12     1247.14     1469.79     49.36 o 
   8   0  12      102.76      144.56     16.92 o 
   9   0  12      395.77      454.39     31.72 o 
  10   0  12        3.40        3.87      7.17 o 
  11   0  12      409.46      610.55     45.16 o 
  12   0  12      140.03      259.28     29.51 o 
  13   0  12       24.68       69.72     22.76 o 
  14   0  12      129.14      194.45     69.06 o 
  15   0  12        8.09        7.80     10.78 o 
  16   0  12        0.20        7.36      9.94 o 
  17   0  12       24.21       80.32     62.33 o 
  18   0  12        9.85       -0.13      4.37 o 
  19   0  12        0.80       -0.03      2.67 o 
   1   1  12      121.99      112.48      5.92 o 
   2   1  12     1033.91      915.83     20.31 o 
   3   1  12       99.99       69.16      4.58 o 
   4   1  12      196.44      270.51      9.84 o 
   5   1  12        1.84       32.69      3.78 o 
   6   1  12      144.99      147.22      8.63 o 
   7   1  12       20.33       24.36      4.46 o 
   8   1  12        4.51        8.00      4.38 o 
   9   1  12        8.16       36.73      7.59 o 
  10   1  12       32.29       46.57      8.64 o 
  11   1  12      217.10      312.84     22.22 o 
  12   1  12        1.66       -1.41      2.90 o 
  13   1  12       20.17       24.01      7.74 o 
  14   1  12       57.86       52.95     22.95 o 
  15   1  12        0.11       -1.26      4.18 o 
  16   1  12       30.98       34.68     17.32 o 
  17   1  12        0.19        0.68      3.62 o 
  18   1  12        1.37       -0.78      3.08 o 
  19   1  12       11.20       20.04     10.80 o 
   0   2  12      228.50      219.85     11.54 o 
   1   2  12       70.43       59.68      4.88 o 
   2   2  12      299.43      297.25     10.09 o 
   3   2  12     3798.12     3273.57     59.04 o 
   4   2  12       10.83        9.21      2.40 o 
   5   2  12     1340.45     1420.43     32.84 o 
   6   2  12        0.50       15.92      4.10 o 
   7   2  12      370.28      529.52     24.69 o 
   8   2  12       57.33       69.19      9.45 o 
   9   2  12       99.92       93.71     11.47 o 
  10   2  12       35.33       31.20      7.70 o 
  11   2  12       19.57       23.90      7.54 o 
  12   2  12      126.16      173.01     19.46 o 
  13   2  12      136.22      165.68     21.51 o 
  14   2  12       64.48       81.89     31.14 o 
  15   2  12       54.92       60.14     23.80 o 
  16   2  12        0.02       -0.58      2.99 o 
  17   2  12       28.59       54.07     20.54 o 
  18   2  12        3.89        2.31      3.37 o 
  19   2  12        0.89        1.28      2.85 o 
   1   3  12     1745.61     1468.53     31.02 o 
   2   3  12      433.09      384.80     13.16 o 
   3   3  12        5.62        5.70      2.09 o 
   4   3  12       59.79       68.70      7.20 o 
   5   3  12       17.64       12.86      3.26 o 
   6   3  12       26.32       35.94      5.70 o 
   7   3  12      109.13      172.40     14.40 o 
   8   3  12        0.83        3.58      3.24 o 
   9   3  12        0.29       14.54      5.94 o 
  10   3  12      561.71      779.81     36.14 o 
  11   3  12       25.04       53.72     10.04 o 
  12   3  12      987.79     1626.10     59.99 o 
  13   3  12       42.41       53.81     17.45 o 
  14   3  12       64.55       49.92     17.86 o 
  15   3  12       10.65       12.29      6.75 o 
  16   3  12       51.67       36.81     16.91 o 
  17   3  12        2.60        1.12      2.68 o 
  18   3  12        9.38       10.15      5.77 o 
  19   3  12        0.41        2.29      2.64 o 
   0   4  12       11.89       14.00      5.65 o 
   1   4  12       32.44       40.43      5.67 o 
   2   4  12       43.87       32.37      5.14 o 
   3   4  12        8.87        5.07      2.77 o 
   4   4  12      192.50      198.54     10.31 o 
   5   4  12      177.96      152.15      8.98 o 
   6   4  12      241.19      213.75     12.21 o 
   7   4  12       91.69      124.11     13.75 o 
   8   4  12      134.14      140.16     14.08 o 
   9   4  12      147.91      179.19     15.60 o 
  10   4  12       38.16       67.88     11.46 o 
  11   4  12        6.82       25.90      7.57 o 
  12   4  12       95.88      165.69     17.02 o 
  13   4  12       35.62       30.25     11.80 o 
  14   4  12       84.57       72.18     22.86 o 
  15   4  12       12.98        5.40      4.36 o 
  16   4  12        2.85        4.41      4.00 o 
  17   4  12       15.05       30.33     10.15 o 
  18   4  12        8.72        8.52      4.50 o 
   1   5  12       42.58       65.17      7.29 o 
   2   5  12      411.67      597.06     22.74 o 
   3   5  12      195.24      216.38     11.92 o 
   4   5  12       33.00       21.05      5.12 o 
   5   5  12      611.37      624.15     29.20 o 
   6   5  12      206.75      262.32     16.91 o 
   7   5  12     1370.00     1804.09     54.86 o 
   8   5  12       35.93       16.41      5.83 o 
   9   5  12       80.86       93.97     14.84 o 
  10   5  12       46.02       47.66      9.24 o 
  11   5  12      151.30      233.65     19.89 o 
  12   5  12      338.24      607.38     33.22 o 
  13   5  12        0.20        2.80      3.58 o 
  14   5  12        1.53        3.30      4.99 o 
  15   5  12        5.79       18.71      6.76 o 
  16   5  12        0.02        2.19      3.24 o 
  17   5  12        9.40        5.62      4.05 o 
  18   5  12        1.04        0.51      2.05 o 
   0   6  12      833.84      833.50     49.43 o 
   1   6  12      119.56       89.17     10.97 o 
   2   6  12      458.40      430.34     22.95 o 
   3   6  12      533.56      550.51     24.85 o 
   4   6  12      112.09      200.99     18.30 o 
   5   6  12      217.94      275.17     21.90 o 
   6   6  12       13.67       22.80      6.79 o 
   7   6  12       14.32       24.94      6.83 o 
   8   6  12       51.20      115.24     14.02 o 
   9   6  12      287.09      282.77     23.44 o 
  10   6  12       62.25       79.96     12.62 o 
  11   6  12      311.22      526.64     31.41 o 
  12   6  12       50.26       30.30     11.40 o 
  13   6  12       14.50        6.74      5.01 o 
  14   6  12       18.33       19.30     10.03 o 
  15   6  12       55.77      153.58     32.51 o 
  16   6  12        9.63        3.16      3.40 o 
  17   6  12       61.98      291.36     17.48 o 
  18   6  12        0.87        2.34      6.04 o 
   1   7  12       77.96       74.37      9.50 o 
   2   7  12       12.86       29.10      6.84 o 
   3   7  12      138.62      125.54     13.19 o 
   4   7  12      234.71      211.19     20.17 o 
   5   7  12     1739.75     1988.42     79.25 o 
   6   7  12      407.33      653.03     32.99 o 
   7   7  12      778.23     1149.01     47.60 o 
   8   7  12       15.95        4.92      4.05 o 
   9   7  12        0.04        1.90      3.20 o 
  10   7  12        8.16       14.72      7.02 o 
  11   7  12        0.06        4.36      5.28 o 
  12   7  12       22.13       29.12     13.38 o 
  13   7  12       11.45       20.33      8.67 o 
  14   7  12        3.67        6.66      4.38 o 
  15   7  12        0.15       -0.80      2.34 o 
  16   7  12        3.76        3.39      2.98 o 
  17   7  12        1.66        2.83      3.70 o 
   0   8  12      141.47      374.03     36.22 o 
   1   8  12       25.08       11.38      5.37 o 
   2   8  12       80.95      122.69     13.69 o 
   3   8  12        0.76       -1.55      3.09 o 
   4   8  12       26.55       59.72     10.44 o 
   5   8  12      106.43      200.31     17.30 o 
   6   8  12        1.75        2.18      3.41 o 
   7   8  12        1.13        1.20      2.93 o 
   8   8  12       33.39       30.81      8.77 o 
   9   8  12       89.26      215.43     20.43 o 
  10   8  12       11.34       13.20      6.56 o 
  11   8  12      216.75      443.81     32.44 o 
  12   8  12        5.05        7.60      5.10 o 
  13   8  12        0.03        0.53      2.66 o 
  14   8  12        0.37        3.86      4.64 o 
  15   8  12        9.88        5.85      5.05 o 
  16   8  12        1.24        3.33      3.70 o 
   1   9  12      767.17     1123.59     47.92 o 
   2   9  12       24.27       80.40     13.05 o 
   3   9  12      115.40      103.74     15.36 o 
   4   9  12       35.02       77.74     12.40 o 
   5   9  12       52.78       92.46     13.55 o 
   6   9  12        0.50        5.42      4.98 o 
   7   9  12       56.25      130.06     15.89 o 
   8   9  12       57.74       54.15     21.03 o 
   9   9  12        2.33        2.72      3.89 o 
  10   9  12       49.31      107.59     29.20 o 
  11   9  12        0.12       -0.68      2.56 o 
  12   9  12       13.11       25.26      9.47 o 
  13   9  12       39.34       76.75     22.74 o 
  14   9  12        3.29        9.57      4.89 o 
  15   9  12       11.13        7.14      5.70 o 
  16   9  12        0.80        1.79      3.34 o 
   0  10  12      118.78       99.14     19.90 o 
   1  10  12       36.11       45.94     10.16 o 
   2  10  12        1.83        4.39      4.95 o 
   3  10  12      246.79      378.78     29.09 o 
   4  10  12        9.73       24.28      9.45 o 
   5  10  12       30.46       41.50     10.35 o 
   6  10  12       16.77        0.08      2.56 o 
   7  10  12       35.34       15.07      7.61 o 
   8  10  12       15.75       16.89      8.35 o 
   9  10  12      108.84      165.63     44.22 o 
  10  10  12        3.85        0.91      2.93 o 
  11  10  12        8.97       14.91      5.82 o 
  12  10  12        0.32       -1.14      2.83 o 
  13  10  12       16.48       39.99     10.26 o 
  14  10  12       12.63       22.90      9.51 o 
  15  10  12        5.99       12.54      7.17 o 
   1  11  12        0.17        2.22      3.79 o 
   2  11  12       21.16        4.12      4.71 o 
   3  11  12        0.05       -1.60      3.45 o 
   4  11  12       12.49        5.05      4.99 o 
   5  11  12       36.17       -0.37      3.07 o 
   6  11  12        0.15       -0.17      2.57 o 
   7  11  12        4.86        2.00      3.71 o 
   8  11  12        0.01        0.06      2.68 o 
   9  11  12        5.81        3.18      4.55 o 
  10  11  12        0.38        9.74      5.15 o 
  11  11  12        0.07        1.45      3.14 o 
  12  11  12       23.70       82.27     17.39 o 
  13  11  12        1.18       10.62      6.49 o 
  14  11  12        1.59       -0.14      2.10 o 
   0  12  12       73.30       63.58     42.48 o 
   1  12  12        3.80        0.89      3.14 o 
   2  12  12       39.55        0.18      2.61 o 
   3  12  12        0.34        0.17      2.57 o 
   4  12  12        0.44        0.03      2.13 o 
   5  12  12        0.11        0.38      2.52 o 
   6  12  12        6.63        4.48      4.69 o 
   7  12  12        8.50        3.86      4.63 o 
   8  12  12        0.25        2.05      3.97 o 
   9  12  12       62.94      218.12     36.63 o 
  10  12  12        6.02       13.46      8.43 o 
  11  12  12        2.38        8.19      5.60 o 
  12  12  12        2.60        2.44      3.46 o 
   1  13  12        2.80        4.25      4.65 o 
   2  13  12        0.59        0.13      2.52 o 
   3  13  12        8.93        0.09      2.11 o 
   4  13  12        7.49        0.05      2.18 o 
   5  13  12        4.18        2.38      4.36 o 
   6  13  12        0.11        1.82      3.20 o 
   7  13  12        1.29        2.52      3.24 o 
   8  13  12        2.95        1.24      2.89 o 
   9  13  12        8.16        8.63      5.55 o 
  10  13  12        1.35        0.82      2.84 o 
  11  13  12        0.01        1.68      2.90 o 
   0  14  12        1.93        2.76      5.33 o 
   1  14  12        1.15       -1.88      3.57 o 
   2  14  12        0.42        1.33      3.42 o 
   3  14  12        9.89       18.59      9.78 o 
   4  14  12        2.91        4.90      4.19 o 
   5  14  12        3.59        4.92      3.42 o 
   6  14  12        0.27        1.44      2.83 o 
   7  14  12        1.58       -2.87      3.80 o 
   8  14  12        0.12        0.27      1.86 o 
   9  14  12        6.70        5.41      4.64 o 
   1  15  12       22.05       20.11     15.70 o 
   2  15  12        0.42        1.15      2.64 o 
   3  15  12        0.78        5.24      3.71 o 
   4  15  12        6.07        9.24      4.84 o 
   5  15  12        0.12        1.72      3.06 o 
   6  15  12        1.29       -0.65      2.39 o 
   1   1  13     2849.55     2191.95     45.68 o 
   2   1  13      392.55      345.58     12.44 o 
   3   1  13        9.60        3.93      2.12 o 
   4   1  13     1723.20     1762.87     47.72 o 
   5   1  13     1139.67      911.99     32.43 o 
   6   1  13      299.01      360.06     20.61 o 
   7   1  13      862.23      984.20     37.83 o 
   8   1  13      216.74      246.11     19.68 o 
   9   1  13        6.94       21.60      6.72 o 
  10   1  13       33.32       53.51      9.58 o 
  11   1  13      132.47      210.12     18.84 o 
  12   1  13      104.02      102.74     14.36 o 
  13   1  13       43.77      117.67     20.85 o 
  14   1  13       12.51        4.17      4.46 o 
  15   1  13        0.26        4.29      5.09 o 
  16   1  13        0.05        5.92      4.90 o 
  17   1  13       11.31        5.68      5.85 o 
  18   1  13        1.82        3.25      3.57 o 
   0   2  13       46.58       34.10      5.77 o 
   1   2  13       43.44       70.26      5.89 o 
   2   2  13      125.96      100.48      7.30 o 
   3   2  13     1474.77     1490.19     44.27 o 
   4   2  13      119.57      117.22     10.78 o 
   5   2  13      511.56      656.65     32.00 o 
   6   2  13       62.51       62.39     10.29 o 
   7   2  13       75.40      118.68     11.86 o 
   8   2  13       55.46       83.98     11.51 o 
   9   2  13      661.89      698.34     34.37 o 
  10   2  13      269.01      270.68     19.71 o 
  11   2  13      196.90      287.28     22.77 o 
  12   2  13       29.89       17.66      6.93 o 
  13   2  13       17.77       16.55      7.35 o 
  14   2  13       26.33       58.55     13.00 o 
  15   2  13       73.02      139.49     32.22 o 
  16   2  13        1.91        1.53      3.65 o 
  17   2  13      103.97      349.62     24.58 o 
  18   2  13        0.05        1.36      2.61 o 
   1   3  13      188.65      217.58     12.83 o 
   2   3  13        0.89        0.13      1.13 o 
   3   3  13      434.67      398.72     16.55 o 
   4   3  13      207.69      157.91     13.19 o 
   5   3  13      249.63      260.61     17.12 o 
   6   3  13       17.38        9.73      5.22 o 
   7   3  13      117.28      159.80     15.12 o 
   8   3  13      150.90      279.36     20.90 o 
   9   3  13      102.84       86.74     11.74 o 
  10   3  13       22.91       27.07      7.50 o 
  11   3  13       28.47       48.21      9.89 o 
  12   3  13        1.65        2.18      3.24 o 
  13   3  13        0.06        2.67      3.60 o 
  14   3  13        1.05        1.25      3.52 o 
  15   3  13        0.41       -1.86      3.29 o 
  16   3  13       21.55       41.47      9.64 o 
  17   3  13        0.47       -1.40      3.24 o 
  18   3  13        3.12        0.20      2.09 o 
   0   4  13      846.66      947.15     56.72 o 
   1   4  13      129.07      157.51     11.68 o 
   2   4  13       85.05       86.39      9.11 o 
   3   4  13      460.84      569.59     24.07 o 
   4   4  13      309.16      305.75     18.72 o 
   5   4  13       22.62       10.00      5.07 o 
   6   4  13        2.75        4.27      3.82 o 
   7   4  13      447.26      524.70     27.80 o 
   8   4  13       93.18      140.28     14.74 o 
   9   4  13     1213.41     1653.50     66.40 o 
  10   4  13        5.03        6.02      4.66 o 
  11   4  13      810.23     1457.86     55.53 o 
  12   4  13       23.22       27.77     10.83 o 
  13   4  13        2.81        4.88      4.21 o 
  14   4  13        0.04        4.11      4.27 o 
  15   4  13       11.15        9.69      5.24 o 
  16   4  13        1.18        1.63      2.84 o 
  17   4  13       50.18      137.00     23.11 o 
  18   4  13       14.16       20.58      8.53 o 
   1   5  13     2183.54     2461.58     76.43 o 
   2   5  13        5.52        0.03      1.72 o 
   3   5  13      273.24      339.92     22.54 o 
   4   5  13        0.61       -0.66      2.49 o 
   5   5  13       36.39       22.48      6.66 o 
   6   5  13       18.91       58.46     10.89 o 
   7   5  13      139.32      210.13     23.32 o 
   8   5  13        1.60        1.72      3.42 o 
   9   5  13       15.55       37.04      9.33 o 
  10   5  13        1.88        4.34      4.57 o 
  11   5  13       48.03       37.17     16.31 o 
  12   5  13       33.47       25.03      9.50 o 
  13   5  13      151.82      265.26     31.64 o 
  14   5  13        3.36        2.09      3.46 o 
  15   5  13       13.41       10.15      4.95 o 
  16   5  13       15.00       20.77      8.23 o 
  17   5  13        5.64        5.76      3.67 o 
   0   6  13      106.96       96.71     15.68 o 
   1   6  13       10.13       13.28      5.45 o 
   2   6  13       59.88       92.92     11.29 o 
   3   6  13        6.57       46.79      9.60 o 
   4   6  13       53.77       88.61     14.03 o 
   5   6  13       12.12       41.00      9.29 o 
   6   6  13        2.60        8.29      5.38 o 
   7   6  13       50.03       27.53      6.88 o 
   8   6  13      103.80      180.84     21.00 o 
   9   6  13       63.92       64.07     12.22 o 
  10   6  13       95.64      188.74     19.98 o 
  11   6  13        0.63       -0.66      3.09 o 
  12   6  13        0.01       -0.20      1.97 o 
  13   6  13        0.03       -0.73      2.74 o 
  14   6  13        0.11       -0.52      2.56 o 
  15   6  13        4.21        1.39      2.79 o 
  16   6  13        0.22        0.41      1.78 o 
  17   6  13        8.19        6.51      4.50 o 
   1   7  13     1378.80     1630.87     56.52 o 
   2   7  13        3.08        5.46      4.07 o 
   3   7  13       80.14       75.18     11.81 o 
   4   7  13       69.48       79.42     13.80 o 
   5   7  13      113.77      164.37     16.76 o 
   6   7  13       10.03       14.59      6.89 o 
   7   7  13      102.31      214.73     19.51 o 
   8   7  13        7.10        3.98      4.17 o 
   9   7  13        9.92        6.38      4.92 o 
  10   7  13       40.36       46.99     15.88 o 
  11   7  13       10.27       13.40      9.17 o 
  12   7  13        0.21       -0.27      2.51 o 
  13   7  13       25.15        0.27      2.99 o 
  14   7  13        0.31        1.38      3.85 o 
  15   7  13        4.98        1.84      2.91 o 
  16   7  13       21.14       34.28     17.10 o 
   0   8  13       53.79      101.10     18.53 o 
   1   8  13        3.73        6.51      5.11 o 
   2   8  13       15.39       11.43      6.39 o 
   3   8  13      373.95      450.52     31.66 o 
   4   8  13        7.95        4.20      4.88 o 
   5   8  13      114.70      141.22     17.55 o 
   6   8  13      114.40      183.30     19.83 o 
   7   8  13       72.24       90.38     14.34 o 
   8   8  13        4.12       -0.15      2.36 o 
   9   8  13      291.64      579.25     34.35 o 
  10   8  13        2.51        2.90      4.47 o 
  11   8  13       42.12      106.51     34.59 o 
  12   8  13        5.42        2.30      3.39 o 
  13   8  13        7.59        2.78      4.37 o 
  14   8  13        5.63        1.59      3.03 o 
  15   8  13       13.77       17.04      8.51 o 
  16   8  13        6.56        4.74      5.91 o 
   1   9  13      117.49      133.84     15.81 o 
   2   9  13        2.03       13.22      7.27 o 
   3   9  13        3.48       10.57      6.88 o 
   4   9  13       37.48       91.68     15.11 o 
   5   9  13        0.24        7.58      6.27 o 
   6   9  13        8.77        6.27      5.39 o 
   7   9  13        0.23       -1.24      3.80 o 
   8   9  13        7.60       17.29      7.80 o 
   9   9  13        6.41       10.37      5.73 o 
  10   9  13       19.44       27.82     12.65 o 
  11   9  13        1.13       -1.60      3.14 o 
  12   9  13        4.81       13.45      6.16 o 
  13   9  13        5.30        6.12      4.76 o 
  14   9  13        5.41        3.05      4.12 o 
  15   9  13        0.78        0.90      2.85 o 
   0  10  13        0.60        3.62      5.85 o 
   1  10  13        4.88        3.92      4.66 o 
   2  10  13       18.35       20.67      9.48 o 
   3  10  13       71.16       85.73     37.21 o 
   4  10  13       36.93       19.70     10.30 o 
   5  10  13        9.87        3.14      4.27 o 
   6  10  13       33.43       10.87      6.53 o 
   7  10  13       11.23        6.74      4.87 o 
   8  10  13       11.37        6.35      5.39 o 
   9  10  13      107.20      265.35     21.31 o 
  10  10  13        0.19        1.83      3.19 o 
  11  10  13       21.95       82.39     10.66 o 
  12  10  13        0.09       -1.45      4.47 o 
  13  10  13        1.09       -3.66      3.66 o 
  14  10  13        5.73       12.56      6.88 o 
   1  11  13       92.37       13.33     13.42 o 
   2  11  13       39.31       23.43     13.18 o 
   3  11  13       34.69       18.48      9.92 o 
   4  11  13        6.23        1.41      3.52 o 
   5  11  13      130.08      277.04     56.69 o 
   6  11  13        0.41        2.69      3.85 o 
   7  11  13       44.20       13.44      7.37 o 
   8  11  13       41.59       29.48     14.43 o 
   9  11  13        9.82       18.61      7.06 o 
  10  11  13       14.54       50.80     10.02 o 
  11  11  13        1.54       -4.20      4.72 o 
  12  11  13        2.79       10.63      5.82 o 
  13  11  13       10.68       16.64     10.26 o 
   0  12  13       72.38       -2.28      6.65 o 
   1  12  13        8.08        1.42      3.38 o 
   2  12  13        6.03        9.79      5.96 o 
   3  12  13        0.16        0.58      2.84 o 
   4  12  13        0.66        0.35      2.55 o 
   5  12  13        0.00       -0.01      2.07 o 
   6  12  13        0.98        1.58      2.90 o 
   7  12  13        0.00       -1.74      3.09 o 
   8  12  13        1.48        2.78      4.00 o 
   9  12  13        5.94       11.14      5.31 o 
  10  12  13        6.37        6.01      4.36 o 
  11  12  13       10.09       10.70      5.77 o 
   1  13  13      121.44      511.66     31.36 o 
   2  13  13        5.17        1.33      3.37 o 
   3  13  13        2.00        3.74      3.71 o 
   4  13  13        0.72        4.14      4.20 o 
   5  13  13        0.07       -0.50      2.34 o 
   6  13  13        0.28       -0.33      2.36 o 
   7  13  13        1.08        9.64      5.01 o 
   8  13  13        4.03        5.61      4.66 o 
   9  13  13        2.65        5.35      3.88 o 
  10  13  13        0.01        0.77      2.68 o 
   0  14  13       46.75      102.67     78.26 o 
   1  14  13        0.64       -0.69      2.35 o 
   2  14  13        0.14       -0.35      2.05 o 
   3  14  13        2.83       13.16      5.57 o 
   4  14  13        1.19        3.87      3.67 o 
   5  14  13       11.64       15.66      6.53 o 
   6  14  13        1.27        1.02      2.57 o 
   7  14  13        0.31       -0.96      2.64 o 
   1  15  13        7.66       18.18     10.93 o 
   2  15  13        1.01        0.12      2.97 o 
   3  15  13        0.31        1.81      3.20 o 
   4  15  13        0.70       -0.20      1.97 o 
   0   0  14      309.49      302.89     34.12 o 
   1   0  14      130.69      120.24     15.82 o 
   2   0  14     1333.83     1027.24     61.19 o 
   3   0  14      111.84       80.07     12.68 o 
   4   0  14      306.78      226.59     26.89 o 
   5   0  14        0.96        1.33      3.77 o 
   6   0  14     1105.47     1216.41     71.65 o 
   7   0  14        0.01       -2.45      4.59 o 
   8   0  14      125.51      185.65     24.02 o 
   9   0  14     1364.59     1554.37     85.99 o 
  10   0  14      231.67      312.64     33.57 o 
  11   0  14      842.10     1357.73     86.22 o 
  12   0  14        5.03        7.09      7.99 o 
  13   0  14       12.53       10.43      8.78 o 
  14   0  14        6.72       19.08     10.22 o 
  15   0  14        7.13       -0.70      3.70 o 
  16   0  14        8.87       13.47     12.79 o 
  17   0  14       53.40       63.07     51.06 o 
  18   0  14        3.24        6.89      6.59 o 
   1   1  14      452.65      370.22     18.05 o 
   2   1  14      833.79      700.08     27.29 o 
   3   1  14       11.80       13.54      4.64 o 
   4   1  14     1191.12     1126.04     42.10 o 
   5   1  14        1.00        3.43      4.08 o 
   6   1  14       13.41       36.31      9.43 o 
   7   1  14       91.92       93.52     12.97 o 
   8   1  14      189.72      326.67     23.82 o 
   9   1  14       16.24       12.39      6.11 o 
  10   1  14       38.30       42.95      9.27 o 
  11   1  14        1.89        0.95      4.71 o 
  12   1  14       81.74       87.65     21.90 o 
  13   1  14       47.80       86.51     20.56 o 
  14   1  14       39.35       59.97     16.02 o 
  15   1  14       20.68       36.36     11.70 o 
  16   1  14        8.69       13.14      6.91 o 
  17   1  14        0.08       -2.72      3.90 o 
  18   1  14        3.19        0.10      2.11 o 
   0   2  14       23.04       19.71      6.92 o 
   1   2  14       45.10       33.47      5.92 o 
   2   2  14      669.00      653.68     26.45 o 
   3   2  14       28.67       18.51      5.72 o 
   4   2  14       13.80       30.61      7.95 o 
   5   2  14        0.42       11.87      6.41 o 
   6   2  14      458.55      580.87     35.47 o 
   7   2  14      337.47      387.82     30.79 o 
   8   2  14      155.80      233.87     20.58 o 
   9   2  14       17.08       15.76      6.79 o 
  10   2  14      516.30      734.74     36.46 o 
  11   2  14       32.86       37.10      9.08 o 
  12   2  14       31.83       34.40     10.81 o 
  13   2  14        5.44       13.99      6.05 o 
  14   2  14        0.10        4.43      4.03 o 
  15   2  14        0.03       -2.27      3.42 o 
  16   2  14        2.46        0.64      2.47 o 
  17   2  14       17.42       33.11      9.72 o 
  18   2  14        6.14        7.55      3.88 o 
   1   3  14     2458.53     2256.19     70.65 o 
   2   3  14      352.85      310.75     21.58 o 
   3   3  14      425.75      403.64     24.05 o 
   4   3  14      368.98      446.95     24.24 o 
   5   3  14      213.88      296.68     23.79 o 
   6   3  14       15.03       24.46      8.00 o 
   7   3  14       55.75      146.36     17.37 o 
   8   3  14      353.86      537.34     35.73 o 
   9   3  14        0.28        7.60      5.78 o 
  10   3  14      404.26      562.33     34.41 o 
  11   3  14        1.52        2.23      3.84 o 
  12   3  14       56.71       61.95     23.04 o 
  13   3  14       70.66      135.17     39.99 o 
  14   3  14        4.65        5.35      4.21 o 
  15   3  14       12.67        7.06      4.79 o 
  16   3  14       46.47      127.91     26.66 o 
  17   3  14        0.33        1.69      2.88 o 
   0   4  14      293.06      334.07     30.90 o 
   1   4  14       21.53       20.63      6.27 o 
   2   4  14       31.35       26.58      6.66 o 
   3   4  14      317.70      386.58     26.16 o 
   4   4  14       92.42       87.79     12.19 o 
   5   4  14      324.96      354.89     26.66 o 
   6   4  14      453.05      556.48     36.38 o 
   7   4  14        1.07        2.49      4.03 o 
   8   4  14       55.48       88.44     15.05 o 
   9   4  14        6.15       14.22      7.21 o 
  10   4  14       15.30       22.84      7.66 o 
  11   4  14        0.85        1.90      3.44 o 
  12   4  14       52.75       34.48     14.51 o 
  13   4  14        5.80        4.01      3.78 o 
  14   4  14        7.73        8.77      4.59 o 
  15   4  14       18.24       12.89      6.90 o 
  16   4  14        0.71       -0.03      1.60 o 
  17   4  14        0.01       -0.11      1.74 o 
   1   5  14      118.24       95.15     12.75 o 
   2   5  14        0.49        7.89      4.23 o 
   3   5  14      421.05      545.42     28.62 o 
   4   5  14      138.96      348.56     29.75 o 
   5   5  14      158.03      250.25     30.94 o 
   6   5  14       44.67       62.40     13.33 o 
   7   5  14        0.16       -1.24      4.05 o 
   8   5  14       21.54       42.46     12.90 o 
   9   5  14        3.08       17.52      8.11 o 
  10   5  14       85.55      101.65     36.67 o 
  11   5  14      117.26      197.52     53.63 o 
  12   5  14       25.13       14.29      6.55 o 
  13   5  14        1.38        2.12      3.26 o 
  14   5  14        8.21        2.97      3.49 o 
  15   5  14        2.91        2.42      3.54 o 
  16   5  14       24.30       22.99     10.74 o 
  17   5  14        5.25        1.46      2.90 o 
   0   6  14      118.41      124.78     19.08 o 
   1   6  14      190.55      210.16     16.60 o 
   2   6  14      525.86      691.62     34.99 o 
   3   6  14       74.94      156.83     19.67 o 
   4   6  14       42.65       43.69     10.05 o 
   5   6  14        0.27       10.08      6.00 o 
   6   6  14        7.74        8.81      5.79 o 
   7   6  14       84.57      129.64     18.35 o 
   8   6  14      141.21      304.28     28.15 o 
   9   6  14      284.66      426.59     35.83 o 
  10   6  14        0.09        2.59      4.16 o 
  11   6  14        0.19        0.71      2.99 o 
  12   6  14       23.93       41.04     14.62 o 
  13   6  14       18.57        8.16      5.33 o 
  14   6  14       77.81      171.55     46.91 o 
  15   6  14        5.99        2.77      2.99 o 
  16   6  14        0.03        1.21      3.22 o 
   1   7  14      264.95      318.24     22.72 o 
   2   7  14       28.91       20.33      7.31 o 
   3   7  14      566.25      689.91     37.05 o 
   4   7  14      117.22      129.00     17.57 o 
   5   7  14       26.25       71.41     13.67 o 
   6   7  14        2.21        3.93      4.87 o 
   7   7  14       34.44       79.43     13.90 o 
   8   7  14      139.53      126.99     43.74 o 
   9   7  14       38.16       40.25     17.55 o 
  10   7  14       51.33       42.43     20.82 o 
  11   7  14        1.80        3.69      4.49 o 
  12   7  14        1.27       -0.86      2.73 o 
  13   7  14       12.52        3.45      4.40 o 
  14   7  14       15.79        2.57      3.37 o 
  15   7  14        0.46       -0.67      2.20 o 
  16   7  14        1.78        3.25      5.27 o 
   0   8  14      583.38      857.73     75.35 o 
   1   8  14       73.11      109.54     14.81 o 
   2   8  14       27.72       61.12     13.46 o 
   3   8  14        2.58        5.94      5.26 o 
   4   8  14       10.70        2.17      4.10 o 
   5   8  14        7.04       12.55      8.41 o 
   6   8  14       26.64       63.40     20.23 o 
   7   8  14        4.20        0.18      2.61 o 
   8   8  14      104.71      196.36     60.91 o 
   9   8  14       10.28        5.18      5.66 o 
  10   8  14        2.11        0.47      2.97 o 
  11   8  14        2.55        3.97      4.10 o 
  12   8  14        0.08        3.03      3.65 o 
  13   8  14        1.65        3.94      4.48 o 
  14   8  14       13.46       13.39      8.04 o 
  15   8  14        2.61        2.83      3.98 o 
   1   9  14      396.56      563.25     33.39 o 
   2   9  14       34.86       50.17     11.22 o 
   3   9  14        3.61       20.40      8.35 o 
   4   9  14       91.32      110.22     55.79 o 
   5   9  14       11.89        7.34      5.84 o 
   6   9  14        3.15        7.33      5.28 o 
   7   9  14        0.32        0.38      2.84 o 
   8   9  14       58.47       26.24     17.64 o 
   9   9  14       10.32        7.18      5.73 o 
  10   9  14       73.01       92.06     34.65 o 
  11   9  14        0.11        4.11      3.91 o 
  12   9  14        0.05       -0.19      2.67 o 
  13   9  14        0.51        1.05      3.15 o 
  14   9  14        4.73        4.70      6.47 o 
   0  10  14      293.48      496.29     95.92 o 
   1  10  14        3.40        3.82      4.63 o 
   2  10  14       35.15       22.83      8.29 o 
   3  10  14        3.67        2.60      4.19 o 
   4  10  14      107.11      222.78     71.25 o 
   5  10  14       21.05        8.33      5.70 o 
   6  10  14       44.33        2.81      3.84 o 
   7  10  14       25.72        7.22      5.19 o 
   8  10  14        0.64        1.36      4.47 o 
   9  10  14       27.18       22.01     12.53 o 
  10  10  14       10.33       43.64     10.27 o 
  11  10  14        0.02        4.45      3.68 o 
  12  10  14       14.01       33.79      8.39 o 
  13  10  14        3.96        6.73      5.54 o 
   1  11  14      106.44      243.34     43.91 o 
   2  11  14        2.43        3.02      4.40 o 
   3  11  14        2.83        1.96      3.68 o 
   4  11  14       15.78        3.41      3.95 o 
   5  11  14        0.11        0.75      3.19 o 
   6  11  14        5.06        2.09      3.55 o 
   7  11  14        0.61       -1.00      3.24 o 
   8  11  14        0.24        9.00      5.22 o 
   9  11  14        1.52        7.35      5.26 o 
  10  11  14       25.15       49.83     10.89 o 
  11  11  14        3.40        8.54      5.15 o 
  12  11  14        1.61        3.48      4.95 o 
   0  12  14      202.19      721.57     54.55 o 
   1  12  14        5.34        3.17      4.46 o 
   2  12  14       23.77       26.02     13.65 o 
   3  12  14        7.96        5.92      4.82 o 
   4  12  14        0.62        0.20      1.92 o 
   5  12  14        9.19        2.19      3.24 o 
   6  12  14       15.21       24.10     11.27 o 
   7  12  14        5.77        8.15      5.06 o 
   8  12  14        5.86        9.84      5.37 o 
   9  12  14       24.62       45.76     17.88 o 
  10  12  14        3.81       11.57      5.29 o 
   1  13  14        7.41        6.26      4.55 o 
   2  13  14        1.43        1.83      3.21 o 
   3  13  14        2.60        4.87      4.42 o 
   4  13  14        5.29       10.14      5.01 o 
   5  13  14        0.06       -0.63      2.30 o 
   6  13  14        4.29        2.14      3.27 o 
   7  13  14        4.11        5.98      4.13 o 
   8  13  14        0.00        0.51      2.59 o 
   0  14  14        0.12       10.53      9.63 o 
   1  14  14       12.50       25.78     13.21 o 
   2  14  14        3.51        6.38      4.49 o 
   3  14  14        0.00        0.92      2.18 o 
   4  14  14        0.42        1.11      2.09 o 
   5  14  14        0.51        0.36      2.17 o 
   6  14  14        0.14       -0.17      2.06 o 
   1   1  15       19.83       26.97      6.96 o 
   2   1  15      325.12      290.18     21.09 o 
   3   1  15        0.20        5.43      4.16 o 
   4   1  15      108.88      192.32     21.96 o 
   5   1  15      272.32      296.63     26.05 o 
   6   1  15        1.24       -0.03      2.35 o 
   7   1  15       55.55       51.91     12.33 o 
   8   1  15      750.76      895.78     48.72 o 
   9   1  15       98.61      108.91     16.33 o 
  10   1  15      680.73     1029.35     49.81 o 
  11   1  15      262.45      474.22     29.72 o 
  12   1  15        0.25        6.81      4.88 o 
  13   1  15        2.66        2.39      3.53 o 
  14   1  15        4.91        3.66      3.83 o 
  15   1  15       11.30        6.09      3.92 o 
  16   1  15       30.34       21.70     10.50 o 
  17   1  15       21.44       46.57     14.81 o 
   0   2  15     1163.16     1006.44     73.31 o 
   1   2  15     1348.17     1369.97     62.13 o 
   2   2  15     1522.91     1673.85     62.59 o 
   3   2  15       79.75      105.40     15.08 o 
   4   2  15       26.46       40.51      9.94 o 
   5   2  15        1.28       -1.23      3.64 o 
   6   2  15      528.62      581.78     37.53 o 
   7   2  15       66.12       55.11     12.56 o 
   8   2  15      133.25      173.12     19.96 o 
   9   2  15       87.44       66.91     14.21 o 
  10   2  15       44.05       22.48      9.72 o 
  11   2  15       25.39       22.18      8.52 o 
  12   2  15       51.81      102.38     27.09 o 
  13   2  15        0.03        1.83      3.12 o 
  14   2  15       55.13       97.81     22.78 o 
  15   2  15        8.66        3.86      3.54 o 
  16   2  15        1.02        1.89      2.54 o 
  17   2  15        0.03       -1.24      2.23 o 
   1   3  15        0.01        7.87      5.09 o 
   2   3  15        0.23        5.14      4.04 o 
   3   3  15        0.27        3.15      4.30 o 
   4   3  15       18.38        7.04      4.47 o 
   5   3  15      118.66      177.87     19.17 o 
   6   3  15       24.97       34.49     10.45 o 
   7   3  15      178.82      207.37     23.85 o 
   8   3  15       77.23       46.77     12.09 o 
   9   3  15        3.52        7.53      6.03 o 
  10   3  15        0.82       -0.39      2.72 o 
  11   3  15       12.54       11.53      5.91 o 
  12   3  15        3.63        0.99      2.87 o 
  13   3  15        1.29        4.17      4.03 o 
  14   3  15        0.91        1.52      2.92 o 
  15   3  15        2.89        5.12      3.76 o 
  16   3  15        3.97        2.80      3.00 o 
  17   3  15        8.69        6.53      4.62 o 
   0   4  15      361.89      392.58     34.64 o 
   1   4  15     2423.76     2523.52     96.33 o 
   2   4  15     1488.36     1477.88     64.72 o 
   3   4  15      981.38     1292.19     59.27 o 
   4   4  15       19.36       43.15     10.10 o 
   5   4  15       34.05       76.05     14.77 o 
   6   4  15      597.16     1092.30     60.19 o 
   7   4  15        8.56       10.35      7.13 o 
   8   4  15      115.61      213.20     24.90 o 
   9   4  15       53.02       48.65     11.77 o 
  10   4  15       30.42       18.04      9.07 o 
  11   4  15       63.73        0.11      3.06 o 
  12   4  15        7.65        2.20      3.33 o 
  13   4  15        0.06        1.17      3.00 o 
  14   4  15       28.00       23.79     10.78 o 
  15   4  15        7.46        6.47      4.08 o 
  16   4  15        0.93       -0.09      1.68 o 
   1   5  15        7.57        9.33      5.18 o 
   2   5  15      220.93      291.45     23.42 o 
   3   5  15       32.02       43.19     11.36 o 
   4   5  15      735.01     1015.40     52.64 o 
   5   5  15       73.09       95.53     16.40 o 
   6   5  15        1.25        2.08      4.50 o 
   7   5  15      126.16      152.97     22.43 o 
   8   5  15      312.78      454.21     36.70 o 
   9   5  15        1.73       -0.57      3.24 o 
  10   5  15      156.63      253.86     55.99 o 
  11   5  15       22.48        8.77      5.89 o 
  12   5  15        1.21        7.81      4.90 o 
  13   5  15        5.83        1.19      2.57 o 
  14   5  15       22.09       11.59      6.59 o 
  15   5  15        1.28        0.96      2.24 o 
  16   5  15       21.38       -0.01      2.28 o 
   0   6  15      939.18      841.59     53.80 o 
   1   6  15      305.48      421.38     26.29 o 
   2   6  15       84.02      168.92     18.95 o 
   3   6  15        3.62       -0.43      3.16 o 
   4   6  15      157.90      216.06     20.64 o 
   5   6  15        0.45        3.50      4.34 o 
   6   6  15       28.55       26.04     10.03 o 
   7   6  15        6.24        5.68      7.01 o 
   8   6  15        1.31        5.05      6.34 o 
   9   6  15       51.24       48.95     19.98 o 
  10   6  15        0.89        2.25      4.35 o 
  11   6  15       45.54       95.10     26.59 o 
  12   6  15       26.92       23.62     10.62 o 
  13   6  15        6.19        3.80      3.77 o 
  14   6  15        5.22        0.17      2.04 o 
  15   6  15        3.14       -0.45      1.86 o 
   1   7  15      172.46      284.53     24.32 o 
   2   7  15        5.23        2.54      3.72 o 
   3   7  15        0.08        6.87      4.95 o 
   4   7  15        8.29       28.84      8.23 o 
   5   7  15       97.91      146.94     15.54 o 
   6   7  15        0.19        3.88      4.78 o 
   7   7  15      122.30      147.74     48.92 o 
   8   7  15      112.30      293.17     33.37 o 
   9   7  15       17.22       25.54     13.29 o 
  10   7  15      131.16      304.11     33.86 o 
  11   7  15       22.77       29.61     12.78 o 
  12   7  15       19.19       32.94     15.47 o 
  13   7  15       19.26       15.85      8.70 o 
  14   7  15        0.87       -0.73      1.93 o 
  15   7  15        0.88        0.36      1.97 o 
   0   8  15      572.16     1088.66     75.96 o 
   1   8  15       81.94       68.71     12.85 o 
   2   8  15       33.79       68.12     14.11 o 
   3   8  15      188.78      268.32     24.69 o 
   4   8  15       34.36       23.87      9.12 o 
   5   8  15       35.01       31.66     14.49 o 
   6   8  15       43.34       61.96     25.58 o 
   7   8  15        3.46       -0.17      3.55 o 
   8   8  15       46.35       42.66     25.99 o 
   9   8  15       38.03       15.38     11.02 o 
  10   8  15        0.40       -0.23      2.66 o 
  11   8  15        0.59       -2.39      3.50 o 
  12   8  15       36.43       20.87     13.84 o 
  13   8  15       19.77       24.66     10.32 o 
  14   8  15        2.05       -0.51      2.39 o 
   1   9  15      161.33      180.85     51.11 o 
   2   9  15       82.52      114.93     34.58 o 
   3   9  15      160.09      252.80     46.21 o 
   4   9  15       22.44        7.21      5.88 o 
   5   9  15      110.66      138.63     50.53 o 
   6   9  15        2.46        2.02      4.08 o 
   7   9  15        1.37        0.88      3.52 o 
   8   9  15        3.58        0.94      4.06 o 
   9   9  15        1.06        0.16      3.13 o 
  10   9  15        3.34        3.10      3.81 o 
  11   9  15        3.09       12.51      5.54 o 
  12   9  15        1.49        0.57      2.42 o 
  13   9  15        2.59       -0.51      2.45 o 
   0  10  15      160.00      413.90     42.92 o 
   1  10  15      140.59      296.37     52.61 o 
   2  10  15       65.30      130.22     37.73 o 
   3  10  15        4.39        3.39      4.64 o 
   4  10  15        9.02        4.46      4.98 o 
   5  10  15        0.02        0.16      2.33 o 
   6  10  15        4.56        2.50      4.01 o 
   7  10  15        0.12       -4.48      5.33 o 
   8  10  15       19.45       41.60     14.03 o 
   9  10  15       13.66       23.89      7.99 o 
  10  10  15        8.23       10.61      5.04 o 
  11  10  15        8.47       11.85      5.94 o 
  12  10  15        0.14        0.33      3.70 o 
   1  11  15       31.48       28.86     11.34 o 
   2  11  15        3.93        2.48      3.85 o 
   3  11  15        0.01        0.14      2.43 o 
   4  11  15       22.39       20.66     11.23 o 
   5  11  15       12.27       11.95      5.69 o 
   6  11  15        2.77        1.63      3.50 o 
   7  11  15        4.45       16.40      7.38 o 
   8  11  15        3.05        8.90      5.72 o 
   9  11  15        0.49       -0.91      2.20 o 
  10  11  15        6.08       31.33     10.35 o 
  11  11  15        5.07       11.24      7.04 o 
   0  12  15        0.14        3.92      6.48 o 
   1  12  15       93.07      349.44     25.69 o 
   2  12  15       16.08       17.84      6.94 o 
   3  12  15        5.00        5.89      4.40 o 
   4  12  15        2.83        1.28      2.64 o 
   5  12  15        0.00        1.45      3.12 o 
   6  12  15        0.52        2.94      3.50 o 
   7  12  15        2.07        2.91      3.50 o 
   8  12  15        0.95        3.29      4.12 o 
   9  12  15        1.23        1.16      3.19 o 
   1  13  15        2.75        1.04      2.67 o 
   2  13  15        0.41        2.71      3.51 o 
   3  13  15        0.15        1.71      2.65 o 
   4  13  15        7.38        7.70      3.79 o 
   5  13  15        0.57       -1.06      2.67 o 
   6  13  15        0.05        0.86      2.47 o 
   7  13  15        0.22        1.51      2.29 o 
   0  14  15       15.86       53.01     42.27 o 
   1  14  15       23.23       33.31     21.00 o 
   2  14  15        1.98        1.51      2.92 o 
   3  14  15        3.84        7.07      6.01 o 
   0   0  16     1966.58     1810.99    194.39 o 
   1   0  16     5076.31     4333.27    285.47 o 
   2   0  16     1637.21     1500.55    104.03 o 
   3   0  16     1135.58     1232.72     77.21 o 
   4   0  16       86.42       90.77     20.78 o 
   5   0  16       13.19        8.77      8.47 o 
   6   0  16       65.06      239.29     47.93 o 
   7   0  16      287.35      342.85     47.21 o 
   8   0  16        1.79       14.52     12.16 o 
   9   0  16      149.03      259.27     93.94 o 
  10   0  16        4.49       -4.53      8.02 o 
  11   0  16      499.83      948.76     81.17 o 
  12   0  16       15.95       39.39     16.51 o 
  13   0  16       28.44       66.43     20.38 o 
  14   0  16        7.11       23.61     13.66 o 
  15   0  16       52.79       59.81     29.46 o 
  16   0  16        7.65       10.41      8.83 o 
   1   1  16       67.18       74.64     12.76 o 
   2   1  16       19.21       11.91      5.92 o 
   3   1  16       81.34      117.48     19.60 o 
   4   1  16        1.11       10.94      8.51 o 
   5   1  16      219.47      289.07     29.42 o 
   6   1  16       14.07        9.16      7.63 o 
   7   1  16      295.98      355.18     37.65 o 
   8   1  16       21.18       46.42     11.76 o 
   9   1  16       35.29       40.99     12.25 o 
  10   1  16        2.68        5.62      5.91 o 
  11   1  16      118.07      208.09     26.10 o 
  12   1  16        0.14        1.66      4.09 o 
  13   1  16        8.18       18.13      6.30 o 
  14   1  16        0.57        2.75      3.34 o 
  15   1  16        4.19        6.95      3.56 o 
  16   1  16        9.28        8.68      4.17 o 
   0   2  16        6.92        9.59      8.31 o 
   1   2  16     1806.83     1986.48     83.52 o 
   2   2  16       22.93       17.81      7.22 o 
   3   2  16      100.76      153.77     18.70 o 
   4   2  16       47.68       56.92     13.28 o 
   5   2  16        1.00        5.27      5.63 o 
   6   2  16        4.92       11.22      6.64 o 
   7   2  16       11.66        8.37      6.69 o 
   8   2  16       33.84       54.15     12.43 o 
   9   2  16        0.56       12.29      7.09 o 
  10   2  16      123.84      229.23     52.04 o 
  11   2  16       82.28       74.67     28.76 o 
  12   2  16       54.68       79.81     21.05 o 
  13   2  16       12.46       25.28      6.83 o 
  14   2  16       26.64       42.06     14.90 o 
  15   2  16        0.76       -0.40      1.80 o 
  16   2  16       16.62       27.43     12.70 o 
   1   3  16      409.14      550.43     37.67 o 
   2   3  16       68.84       72.04     13.18 o 
   3   3  16      294.35      288.21     27.80 o 
   4   3  16      128.07      125.45     20.28 o 
   5   3  16      694.71      969.61     59.79 o 
   6   3  16       24.20       17.85      8.84 o 
   7   3  16      449.60      641.56     41.15 o 
   8   3  16      517.76      710.03     43.25 o 
   9   3  16        3.40       16.08      8.71 o 
  10   3  16      208.68      367.91     29.84 o 
  11   3  16       78.71       75.58     31.36 o 
  12   3  16       19.55       18.13      7.89 o 
  13   3  16       57.03        0.26      2.78 o 
  14   3  16       13.36       -0.39      2.17 o 
  15   3  16        5.04        0.18      1.84 o 
  16   3  16        9.33        4.70      4.81 o 
   0   4  16       34.46       35.98     16.32 o 
   1   4  16       22.89       14.15      7.46 o 
   2   4  16      131.68      173.57     18.20 o 
   3   4  16      306.44      374.19     27.05 o 
   4   4  16      209.02      244.56     24.32 o 
   5   4  16      137.50      203.63     24.38 o 
   6   4  16       37.52       60.35     14.27 o 
   7   4  16       45.15       49.75     14.13 o 
   8   4  16       12.87       19.32      9.55 o 
   9   4  16       64.45       82.53     23.20 o 
  10   4  16        0.24        2.53      4.32 o 
  11   4  16        5.45        5.00      5.03 o 
  12   4  16       12.55        5.37      4.43 o 
  13   4  16        0.68        1.37      2.81 o 
  14   4  16        1.24        1.40      2.72 o 
  15   4  16       13.58       -0.08      1.96 o 
   1   5  16       39.83       23.07      7.57 o 
   2   5  16      168.92      255.61     22.50 o 
   3   5  16      544.61      587.69     36.89 o 
   4   5  16        6.00       12.79      7.08 o 
   5   5  16        7.57        2.66      4.75 o 
   6   5  16       28.88       38.34     11.87 o 
   7   5  16       10.98       30.94     11.77 o 
   8   5  16        1.62       -1.18      3.97 o 
   9   5  16        8.13       11.58      8.09 o 
  10   5  16        1.07        0.52      3.19 o 
  11   5  16        8.47       12.77      6.80 o 
  12   5  16        1.83       13.96      6.04 o 
  13   5  16       26.95       40.29     16.62 o 
  14   5  16        1.92        2.59      2.50 o 
  15   5  16       20.89        0.32      2.72 o 
   0   6  16     1420.03     1971.45     94.92 o 
   1   6  16      566.44      845.83     42.55 o 
   2   6  16      437.35      753.60     45.96 o 
   3   6  16      118.49      152.93     19.56 o 
   4   6  16       12.20       19.35      7.90 o 
   5   6  16       17.89       62.36     15.07 o 
   6   6  16       19.86       46.60     17.08 o 
   7   6  16       81.20       67.28     25.44 o 
   8   6  16        3.76       11.45      7.49 o 
   9   6  16       20.99       73.31     27.59 o 
  10   6  16        1.02        2.66      4.25 o 
  11   6  16      174.83      420.65     27.61 o 
  12   6  16        2.43       -0.16      2.11 o 
  13   6  16        1.57        3.61      4.01 o 
  14   6  16        0.16        0.19      1.93 o 
   1   7  16      246.03      349.02     27.57 o 
   2   7  16       92.66      128.75     16.92 o 
   3   7  16       31.57       29.37      9.28 o 
   4   7  16       44.24       63.50     18.60 o 
   5   7  16       17.11       25.64      9.79 o 
   6   7  16       28.04       60.29     16.07 o 
   7   7  16        6.03       19.98      9.11 o 
   8   7  16       35.41       67.53     26.56 o 
   9   7  16        0.66        2.27      4.49 o 
  10   7  16        5.62        3.97      4.94 o 
  11   7  16       50.13       51.89     21.04 o 
  12   7  16        2.81        2.91      3.55 o 
  13   7  16        6.35        2.99      3.13 o 
  14   7  16        0.46        0.17      3.18 o 
   0   8  16      170.93      198.61     85.12 o 
   1   8  16      324.98      614.77     38.04 o 
   2   8  16       18.79       21.68     10.21 o 
   3   8  16       20.38       10.07      6.43 o 
   4   8  16       72.87       95.87     34.68 o 
   5   8  16        0.40       -0.18      2.27 o 
   6   8  16        2.14        1.43      3.79 o 
   7   8  16       14.90       24.33     11.21 o 
   8   8  16        0.71        2.68      4.57 o 
   9   8  16       27.66       21.25      8.76 o 
  10   8  16        1.90        8.17      7.02 o 
  11   8  16      117.27      324.45     22.92 o 
  12   8  16        8.76        6.85      3.84 o 
  13   8  16        7.34        2.68      3.56 o 
   1   9  16       80.13      127.70     41.84 o 
   2   9  16       13.72        8.06      5.69 o 
   3   9  16       20.26       27.74     12.37 o 
   4   9  16        0.17        0.38      2.69 o 
   5   9  16        8.37        4.01      4.70 o 
   6   9  16       16.11       22.58     13.14 o 
   7   9  16       58.26       94.13     25.47 o 
   8   9  16       48.16       62.58     17.45 o 
   9   9  16       14.32       25.30     10.55 o 
  10   9  16       21.90       18.80     14.83 o 
  11   9  16       14.10       21.68      9.33 o 
  12   9  16        3.28        2.54      4.41 o 
   0  10  16       24.83       39.25     18.89 o 
   1  10  16       98.04      115.34     36.04 o 
   2  10  16       27.67       29.70     10.91 o 
   3  10  16       21.50       19.28      9.17 o 
   4  10  16        2.75       -0.79      2.75 o 
   5  10  16       22.09       16.61      8.00 o 
   6  10  16        2.63       14.72     11.02 o 
   7  10  16        0.26        0.00      2.65 o 
   8  10  16        0.38        3.20      4.68 o 
   9  10  16       15.50       32.72     12.81 o 
  10  10  16        1.47        0.61      2.43 o 
  11  10  16        1.96       -0.21      3.64 o 
   1  11  16        2.63        6.02      4.54 o 
   2  11  16       34.87       62.92     16.35 o 
   3  11  16        9.84        6.07      5.00 o 
   4  11  16        0.23        7.16      4.94 o 
   5  11  16        1.52        9.87      5.43 o 
   6  11  16        0.02       -0.14      2.55 o 
   7  11  16       15.57       38.40     15.17 o 
   8  11  16        3.59        8.51      4.99 o 
   9  11  16        1.29        9.56      5.97 o 
   0  12  16       22.05       15.96     15.82 o 
   1  12  16        1.09        3.10      3.93 o 
   2  12  16        4.09        9.42      5.00 o 
   3  12  16       18.29       21.97      9.51 o 
   4  12  16        2.73        5.54      3.98 o 
   5  12  16       10.01        6.40      4.77 o 
   6  12  16        1.77        3.16      3.36 o 
   7  12  16        2.73        2.75      3.00 o 
   1  13  16        0.20        4.40      3.50 o 
   2  13  16       15.48       31.00     12.22 o 
   3  13  16        4.98        6.32      4.15 o 
   4  13  16        0.73       -0.17      1.71 o 
   5  13  16        0.17        0.54      4.46 o 
   1   1  17      917.63     1013.07     53.51 o 
   2   1  17     2376.68     2692.21    105.51 o 
   3   1  17      379.48      349.91     30.98 o 
   4   1  17       35.52       72.38     15.36 o 
   5   1  17      201.76      309.96     32.01 o 
   6   1  17        5.73        7.28      6.65 o 
   7   1  17      206.60      365.71     54.42 o 
   8   1  17       28.96        9.54      8.67 o 
   9   1  17        6.80       21.68     11.00 o 
  10   1  17       28.89       69.47     17.86 o 
  11   1  17       22.89       23.85      9.19 o 
  12   1  17        0.71       -1.09      3.18 o 
  13   1  17       25.11       58.21     11.91 o 
  14   1  17        4.33        5.61      3.39 o 
  15   1  17       23.64       59.98     15.63 o 
   0   2  17      138.34      150.22     29.53 o 
   1   2  17      969.93     1144.10     61.90 o 
   2   2  17       49.52       32.32      9.93 o 
   3   2  17      350.55      350.01     39.23 o 
   4   2  17        1.05        3.75      6.24 o 
   5   2  17       45.94      103.77     19.80 o 
   6   2  17      229.39      286.04     30.51 o 
   7   2  17      291.10      288.06     54.18 o 
   8   2  17       19.06       12.44      8.34 o 
   9   2  17      130.40      242.13     77.88 o 
  10   2  17       60.74       42.14     18.27 o 
  11   2  17      207.59      370.15     52.49 o 
  12   2  17       38.65       68.20     13.88 o 
  13   2  17       18.83       16.16      7.25 o 
  14   2  17       12.97       14.36      6.44 o 
  15   2  17       20.31       36.05     10.61 o 
   1   3  17      337.00      358.69     32.63 o 
   2   3  17      208.81      346.50     33.20 o 
   3   3  17        4.30       25.10      9.01 o 
   4   3  17       36.34       25.72     11.12 o 
   5   3  17       43.13       35.42     13.23 o 
   6   3  17        1.55        0.03      3.30 o 
   7   3  17       15.37       29.07     11.84 o 
   8   3  17       24.75       29.81     13.14 o 
   9   3  17       28.19       33.29     15.32 o 
  10   3  17        1.41        2.40      4.66 o 
  11   3  17       31.22       24.44     10.62 o 
  12   3  17        3.17       14.99      7.38 o 
  13   3  17        0.10       -1.04      3.48 o 
  14   3  17        8.78        9.93      4.43 o 
  15   3  17        7.59        0.12      3.02 o 
   0   4  17      827.84     1121.28     81.83 o 
   1   4  17      464.20      606.20     39.86 o 
   2   4  17       23.24       56.31     12.69 o 
   3   4  17      197.56      208.95     24.65 o 
   4   4  17        0.63        5.90      6.10 o 
   5   4  17        0.42        4.81      6.09 o 
   6   4  17      257.74      273.39     45.05 o 
   7   4  17       15.09        9.61      7.59 o 
   8   4  17       22.59       35.63     14.20 o 
   9   4  17        0.67       12.62      7.62 o 
  10   4  17       52.42       80.56     29.01 o 
  11   4  17      171.33      301.76     48.49 o 
  12   4  17       30.78       34.36     15.54 o 
  13   4  17        1.20       -3.21      3.47 o 
  14   4  17       31.30       51.95     24.80 o 
   1   5  17      127.80      214.67     22.18 o 
   2   5  17      157.82      177.92     20.41 o 
   3   5  17       26.44       55.84     13.44 o 
   4   5  17       93.11      150.89     23.35 o 
   5   5  17       94.69      145.50     27.31 o 
   6   5  17       17.42       45.67     13.61 o 
   7   5  17      112.21      184.82     33.30 o 
   8   5  17        8.94       20.28      9.05 o 
   9   5  17        8.34        8.69      7.59 o 
  10   5  17        3.68        4.15      5.14 o 
  11   5  17       45.55       59.88     21.99 o 
  12   5  17        4.62        1.77      3.17 o 
  13   5  17       10.73       23.12      8.55 o 
  14   5  17       13.58        9.59      8.54 o 
   0   6  17      356.86      350.36     37.24 o 
   1   6  17       55.04       44.90     15.29 o 
   2   6  17       26.26       39.41     15.42 o 
   3   6  17      176.59      182.67     51.95 o 
   4   6  17      179.33      197.32     47.18 o 
   5   6  17        8.95       16.78      8.61 o 
   6   6  17        6.83       10.57      7.66 o 
   7   6  17        0.70       -2.98      5.10 o 
   8   6  17        0.10        1.16      3.73 o 
   9   6  17       32.52       25.62     11.35 o 
  10   6  17        2.08        3.25      4.09 o 
  11   6  17       32.13       19.00     10.38 o 
  12   6  17        0.48       -0.56      2.77 o 
  13   6  17        0.19        1.53      2.86 o 
   1   7  17       53.64       69.68     26.83 o 
   2   7  17      250.49      468.58     33.55 o 
   3   7  17       90.14       87.75     27.69 o 
   4   7  17        0.14       12.34      6.98 o 
   5   7  17        4.59        5.52      6.27 o 
   6   7  17        3.17       16.13      8.24 o 
   7   7  17       37.76       70.95     26.40 o 
   8   7  17       64.88       84.55     29.44 o 
   9   7  17       40.71       76.65     29.62 o 
  10   7  17        1.75        3.77      4.58 o 
  11   7  17        1.50        1.05      2.92 o 
  12   7  17       33.59       21.77     15.93 o 
  13   7  17        1.87        2.92      3.65 o 
   0   8  17        9.77       24.69     13.02 o 
   1   8  17        0.07        1.11      3.71 o 
   2   8  17        0.14       -0.58      3.00 o 
   3   8  17       20.47       38.78     16.65 o 
   4   8  17        6.17        7.23      5.21 o 
   5   8  17        5.82       11.98      7.22 o 
   6   8  17       18.76       20.86      9.32 o 
   7   8  17        2.43        1.72      3.98 o 
   8   8  17       14.46       22.78      8.94 o 
   9   8  17        2.97        7.82      6.09 o 
  10   8  17       14.85       16.92     10.33 o 
  11   8  17       11.46       26.76     15.03 o 
  12   8  17       13.80        8.05     10.61 o 
   1   9  17       20.88       25.10      9.03 o 
   2   9  17       57.81       69.74     29.42 o 
   3   9  17       44.81       34.37     15.40 o 
   4   9  17        7.94        7.92      5.53 o 
   5   9  17        0.00        1.09      3.30 o 
   6   9  17        0.53        1.12      3.81 o 
   7   9  17        0.51        0.59      3.81 o 
   8   9  17       25.36        9.36      8.83 o 
   9   9  17        0.00        2.61      4.62 o 
  10   9  17        4.21        5.64      4.14 o 
  11   9  17        1.66        0.20      2.74 o 
   0  10  17       16.65        8.12      8.27 o 
   1  10  17       44.04       85.23     22.03 o 
   2  10  17        1.55        0.35      2.79 o 
   3  10  17        1.16        2.64      3.33 o 
   4  10  17        0.24        5.25      4.31 o 
   5  10  17        5.53        5.74      5.04 o 
   6  10  17        1.30        3.66      4.95 o 
   7  10  17       16.91       11.06      7.20 o 
   8  10  17        7.91        4.16      4.93 o 
   9  10  17        8.35       13.34      8.12 o 
   1  11  17        7.52        9.07      4.65 o 
   2  11  17        1.81        2.01      2.93 o 
   3  11  17        3.73        6.60      4.14 o 
   4  11  17       17.35       27.15     11.13 o 
   5  11  17        0.05        5.64      4.00 o 
   6  11  17        0.02        1.19      2.13 o 
   7  11  17        2.43       12.17      6.68 o 
   8  11  17       11.14       27.19     13.45 o 
   0  12  17       28.32       52.34     37.05 o 
   1  12  17       16.11       14.40      8.27 o 
   2  12  17        0.00        2.42      2.82 o 
   3  12  17        9.95       19.14      8.72 o 
   4  12  17        0.37       -0.73      1.94 o 
   5  12  17        0.03       -2.11      3.66 o 
   0   0  18      192.44      274.56     54.99 o 
   1   0  18       29.44       17.43     10.88 o 
   2   0  18      533.58      642.99     58.92 o 
   3   0  18      160.99      249.18     43.72 o 
   4   0  18      173.29      349.16     66.70 o 
   5   0  18       56.51       42.42     41.69 o 
   6   0  18      899.53     1306.45    109.97 o 
   7   0  18      104.94       27.91     28.41 o 
   8   0  18      149.11      314.50     45.94 o 
   9   0  18        1.33        2.44      7.11 o 
  10   0  18       97.03      111.77     26.88 o 
  11   0  18       43.80       86.31     22.59 o 
  12   0  18       84.94      256.12     33.43 o 
  13   0  18        0.02       -0.53      2.67 o 
  14   0  18       30.72      164.17     57.68 o 
   1   1  18        2.64        5.50      6.40 o 
   2   1  18      271.23      370.14     32.29 o 
   3   1  18      112.56      105.06     19.82 o 
   4   1  18       20.09       14.71      8.45 o 
   5   1  18       11.17       13.73      8.26 o 
   6   1  18        2.28       13.37      8.98 o 
   7   1  18       12.12        8.19      8.11 o 
   8   1  18        1.79       11.23      9.07 o 
   9   1  18       42.17       91.19     24.51 o 
  10   1  18       11.25       12.93      7.94 o 
  11   1  18        8.68       20.46      9.17 o 
  12   1  18        6.02        6.40      5.11 o 
  13   1  18        1.05        0.40      2.40 o 
  14   1  18        1.04        1.59      3.91 o 
   0   2  18        7.29       10.36     10.31 o 
   1   2  18        8.06        9.97      7.35 o 
   2   2  18      191.38      237.02     26.39 o 
   3   2  18      198.11      335.11     37.96 o 
   4   2  18       65.96       34.59     13.26 o 
   5   2  18        1.94       -0.06      2.67 o 
   6   2  18       37.74       42.03     15.94 o 
   7   2  18       19.41       12.05      8.32 o 
   8   2  18        9.44        8.05      7.25 o 
   9   2  18       41.12       46.74     19.41 o 
  10   2  18       57.80       64.97     14.83 o 
  11   2  18       39.13       56.46     12.07 o 
  12   2  18        3.49       12.65      6.31 o 
  13   2  18        7.82       11.68      5.34 o 
  14   2  18       34.18       50.01     23.63 o 
   1   3  18      550.77      852.37     51.76 o 
   2   3  18     1326.52     1737.42     86.06 o 
   3   3  18       31.46       27.82     12.17 o 
   4   3  18      131.25      229.57     51.76 o 
   5   3  18        0.10        1.54      4.78 o 
   6   3  18       75.54       59.54     16.60 o 
   7   3  18        2.33       -0.17      3.18 o 
   8   3  18       60.31      122.97     40.16 o 
   9   3  18       15.66       23.10     13.46 o 
  10   3  18      167.14      410.36     30.70 o 
  11   3  18        0.32       -1.13      3.81 o 
  12   3  18       22.76       20.69      9.01 o 
  13   3  18        7.34        7.32      3.86 o 
  14   3  18       27.13       43.39     12.26 o 
   0   4  18      113.81       79.51     36.23 o 
   1   4  18      102.80       92.43     35.36 o 
   2   4  18       16.15       13.27      7.80 o 
   3   4  18       67.38       87.15     17.10 o 
   4   4  18        1.03        7.61      7.58 o 
   5   4  18        0.02        0.95      4.59 o 
   6   4  18       10.49       16.85      8.66 o 
   7   4  18        0.76        1.34      4.45 o 
   8   4  18        7.07       11.18      7.84 o 
   9   4  18        0.05        2.78      4.65 o 
  10   4  18       27.92       46.23     12.26 o 
  11   4  18        2.22        3.91      4.32 o 
  12   4  18       33.57       47.72      8.85 o 
  13   4  18        0.19        1.00      2.94 o 
   1   5  18       98.65      117.36     43.05 o 
   2   5  18      206.90      338.92     46.96 o 
   3   5  18       21.69       62.08     14.67 o 
   4   5  18       20.72        7.43      6.94 o 
   5   5  18       22.04       26.95     12.14 o 
   6   5  18        0.05        0.12      3.79 o 
   7   5  18       32.19       28.51     10.91 o 
   8   5  18       35.18       32.10     11.34 o 
   9   5  18       14.52       13.09      7.12 o 
  10   5  18       23.67       44.30     19.04 o 
  11   5  18        0.10        3.96      3.59 o 
  12   5  18       21.10       27.42      8.67 o 
  13   5  18        1.26        0.13      2.45 o 
   0   6  18       65.57      154.09     53.84 o 
   1   6  18       42.27       84.12     29.90 o 
   2   6  18      149.34      220.59     55.51 o 
   3   6  18       35.32       54.06     13.27 o 
   4   6  18        1.75        7.14      5.89 o 
   5   6  18       29.70       59.39     12.65 o 
   6   6  18      151.47      367.63     30.28 o 
   7   6  18      117.90      199.85     44.68 o 
   8   6  18      126.52      267.06     35.41 o 
   9   6  18       12.14       30.21      9.59 o 
  10   6  18        9.54        5.66      5.40 o 
  11   6  18       26.66       22.26     12.54 o 
  12   6  18       22.43       68.32     19.80 o 
   1   7  18       12.06       14.29      7.16 o 
   2   7  18        6.11        3.36      4.87 o 
   3   7  18       14.76       12.32      6.89 o 
   4   7  18       92.57      127.07     32.85 o 
   5   7  18        5.27       11.13      7.19 o 
   6   7  18        1.15       -0.52      3.33 o 
   7   7  18        0.06        0.68      3.30 o 
   8   7  18       27.79       62.78     14.29 o 
   9   7  18       29.03       28.26     16.90 o 
  10   7  18        4.55        7.87      4.97 o 
  11   7  18        4.61        4.37      3.99 o 
   0   8  18       63.81       67.08     29.17 o 
   1   8  18       34.79       29.51     13.16 o 
   2   8  18       23.73       22.85     10.76 o 
   3   8  18       36.31       48.93     21.83 o 
   4   8  18       27.88       15.95      7.22 o 
   5   8  18        8.85       12.73      7.67 o 
   6   8  18        2.53        6.30      5.57 o 
   7   8  18        4.28       -5.14      5.49 o 
   8   8  18       12.77       15.05     10.81 o 
   9   8  18       12.63       16.03     10.90 o 
  10   8  18       12.84        5.88      4.06 o 
   1   9  18        3.98        8.13      5.06 o 
   2   9  18       95.78      230.08     33.22 o 
   3   9  18       41.05       82.87     11.97 o 
   4   9  18       46.00      151.53     25.93 o 
   5   9  18        0.29        0.89      3.21 o 
   6   9  18        0.58       -1.08      3.28 o 
   7   9  18        2.00        7.66      6.37 o 
   8   9  18        5.16       12.73     10.23 o 
   9   9  18        4.76        2.52      3.15 o 
   0  10  18       29.38       50.88     15.03 o 
   1  10  18        0.12        0.34      2.02 o 
   2  10  18        1.57        3.22      3.52 o 
   3  10  18       22.49       33.57     10.96 o 
   4  10  18        1.94        3.40      3.64 o 
   5  10  18        0.06        4.95      4.53 o 
   6  10  18        0.82        1.18      3.01 o 
   7  10  18       26.52       27.35     17.33 o 
   8  10  18        2.43        2.27      3.70 o 
   1  11  18       13.34       20.54      7.53 o 
   2  11  18       42.97       78.55     26.78 o 
   3  11  18        3.25        0.98      2.10 o 
   4  11  18        2.79        7.28      5.09 o 
   5  11  18        0.39       -1.94      2.88 o 
   0  12  18        3.49       10.48     12.78 o 
   1   1  19       20.83       -1.08      3.68 o 
   2   1  19       60.95       17.13     10.41 o 
   3   1  19       10.37        6.58      6.32 o 
   4   1  19       44.57       51.23     26.62 o 
   5   1  19      172.35      266.32    107.41 o 
   6   1  19       18.98        7.39      6.99 o 
   7   1  19      201.39      330.26     32.91 o 
   8   1  19       31.23       54.78     15.86 o 
   9   1  19       14.77       14.22      8.11 o 
  10   1  19       32.28       81.04     21.21 o 
  11   1  19       22.74       35.18     11.43 o 
  12   1  19       17.45       20.83      7.27 o 
  13   1  19       24.88       33.74     11.96 o 
   0   2  19       47.49       -0.20      4.66 o 
   1   2  19        5.66        2.70      4.45 o 
   2   2  19      120.96       34.74     26.56 o 
   3   2  19      321.32      538.61     49.23 o 
   4   2  19        7.71       24.60     13.55 o 
   5   2  19       54.10      115.85     29.51 o 
   6   2  19       66.45      100.89     27.24 o 
   7   2  19       16.24       12.12      8.56 o 
   8   2  19       80.19      141.69     33.53 o 
   9   2  19       35.32       64.79     20.40 o 
  10   2  19       34.74       29.90     10.05 o 
  11   2  19        0.06       -0.45      2.97 o 
  12   2  19       12.82       25.02      8.29 o 
  13   2  19        6.89       11.93      5.28 o 
   1   3  19        1.55       -0.40      3.33 o 
   2   3  19       21.00       11.35      8.05 o 
   3   3  19       90.06      116.21     29.52 o 
   4   3  19        0.52       -2.12      5.62 o 
   5   3  19        2.04        3.70      5.76 o 
   6   3  19        0.01        7.87      7.66 o 
   7   3  19        0.00       -0.19      3.15 o 
   8   3  19        5.02        4.68      5.79 o 
   9   3  19       14.16       29.08     11.40 o 
  10   3  19        0.10        2.99      3.42 o 
  11   3  19        0.51       -2.32      3.47 o 
  12   3  19        4.34        3.25      3.97 o 
  13   3  19        3.87        3.20      4.88 o 
   0   4  19      161.57      428.17     39.50 o 
   1   4  19        3.86        1.36      3.68 o 
   2   4  19      228.21      320.50     68.23 o 
   3   4  19      117.98      255.12     33.13 o 
   4   4  19        3.32        3.22      6.22 o 
   5   4  19        2.37       32.38     12.13 o 
   6   4  19       13.07       40.49     13.06 o 
   7   4  19       59.13       66.43     18.60 o 
   8   4  19      102.86      232.14     50.01 o 
   9   4  19        9.09       27.91     10.92 o 
  10   4  19        9.64        7.55      6.57 o 
  11   4  19        1.59        7.69      4.92 o 
  12   4  19        5.33       31.76     10.78 o 
   1   5  19        0.27       -0.98      4.03 o 
   2   5  19      199.79      360.34     40.49 o 
   3   5  19        2.46        6.86      5.73 o 
   4   5  19       56.97      144.52     24.75 o 
   5   5  19        2.05       10.81      7.71 o 
   6   5  19        9.33        8.47      6.97 o 
   7   5  19       30.45       65.67     13.38 o 
   8   5  19       10.78       29.23     11.81 o 
   9   5  19        5.75       10.07      6.28 o 
  10   5  19       22.21       46.28     16.32 o 
  11   5  19       10.96       21.09      7.65 o 
  12   5  19        3.40        2.76      4.06 o 
   0   6  19       13.78        5.26      8.70 o 
   1   6  19        3.94        4.77      6.10 o 
   2   6  19        5.21        5.30      6.13 o 
   3   6  19        8.91        9.36      7.22 o 
   4   6  19        1.56       -2.55      5.39 o 
   5   6  19        8.00        5.94      5.60 o 
   6   6  19       15.46       48.01     13.70 o 
   7   6  19       11.23        7.86      6.24 o 
   8   6  19       17.27       12.28      7.86 o 
   9   6  19        0.44        4.59      5.56 o 
  10   6  19        0.04        6.72      4.64 o 
  11   6  19        2.90        8.12      5.48 o 
   1   7  19       33.96       40.57     16.57 o 
   2   7  19       50.99       52.13     19.83 o 
   3   7  19        1.20       -1.67      4.40 o 
   4   7  19       11.18       38.98     10.99 o 
   5   7  19        0.95        2.93      4.56 o 
   6   7  19        2.26       -0.97      3.45 o 
   7   7  19       16.29       20.30     10.49 o 
   8   7  19        8.83       11.39      7.00 o 
   9   7  19        1.96        1.16      3.34 o 
  10   7  19       23.31       31.21     16.27 o 
   0   8  19        0.82        4.14      7.19 o 
   1   8  19        3.45        0.85      3.28 o 
   2   8  19       15.07       27.83     11.17 o 
   3   8  19       16.73       41.78      9.92 o 
   4   8  19        4.02       10.77      6.43 o 
   5   8  19       27.57       38.32     19.27 o 
   6   8  19       19.22       34.13     18.00 o 
   7   8  19        0.05       -1.52      3.91 o 
   8   8  19        2.32        1.93      3.63 o 
   9   8  19        1.69       -0.52      2.29 o 
   1   9  19       19.43       22.85     10.49 o 
   2   9  19        0.10        8.49      5.58 o 
   3   9  19       10.23       12.18      8.38 o 
   4   9  19        5.18        3.26      4.61 o 
   5   9  19        7.91        8.56      8.00 o 
   6   9  19        6.86        7.70      7.31 o 
   7   9  19       25.07       19.77     14.52 o 
   0  10  19        0.45        0.47      4.01 o 
   1  10  19        0.24        2.01      4.19 o 
   2  10  19       31.71       39.13     28.74 o 
   3  10  19       49.10      153.71     40.61 o 
   4  10  19        8.57        6.59      4.71 o 
   5  10  19       10.54       19.12     14.34 o 
   1  11  19        0.40       -0.73      3.07 o 
   0   0  20        1.35       -1.38      8.86 o 
   1   0  20        0.58       -1.50      5.27 o 
   2   0  20       50.39       37.74     37.42 o 
   3   0  20      464.73      634.53    130.50 o 
   4   0  20       43.27       50.71     43.43 o 
   5   0  20       65.90      160.95    123.89 o 
   6   0  20       83.13      143.43    106.16 o 
   7   0  20       44.92       69.78     55.73 o 
   8   0  20        6.76       14.33     14.39 o 
   9   0  20       91.88      195.04    130.27 o 
  10   0  20        3.36        4.44      6.34 o 
  11   0  20       20.05       25.60     21.46 o 
  12   0  20        6.22        3.32      4.78 o 
   1   1  20       44.64        0.08      2.86 o 
   2   1  20       25.78        6.24      6.88 o 
   3   1  20       12.85       10.18     10.18 o 
   4   1  20        4.46        6.90      8.67 o 
   5   1  20        0.11        1.30      4.23 o 
   6   1  20       26.90       17.76     10.38 o 
   7   1  20       23.57       18.89     11.32 o 
   8   1  20        2.52        3.79      6.08 o 
   9   1  20        0.12       -1.35      4.85 o 
  10   1  20        0.49        0.15      3.35 o 
  11   1  20        8.16        9.25      6.21 o 
  12   1  20        0.01        0.86      3.33 o 
   0   2  20        0.29       -0.65      4.87 o 
   1   2  20        4.77       -1.87      5.53 o 
   2   2  20        0.93       -0.21      2.96 o 
   3   2  20       18.32       16.73     10.58 o 
   4   2  20        2.66       -1.84      4.90 o 
   5   2  20       11.61       33.53     11.95 o 
   6   2  20       47.56       66.15     18.08 o 
   7   2  20        0.35        7.32      7.28 o 
   8   2  20       15.46       20.35     12.33 o 
   9   2  20        7.17       10.48      6.33 o 
  10   2  20        0.07        2.14      4.04 o 
  11   2  20        2.15        0.43      3.32 o 
   1   3  20      166.74      323.99     67.86 o 
   2   3  20       26.92       27.17     18.97 o 
   3   3  20       13.76       12.98      8.44 o 
   4   3  20        1.22        3.42      5.53 o 
   5   3  20       75.40      182.28     36.30 o 
   6   3  20       17.84       12.77      8.04 o 
   7   3  20      117.70      248.45     53.36 o 
   8   3  20        1.73        1.36      4.11 o 
   9   3  20       10.87       22.62     14.11 o 
  10   3  20        0.77        1.78      4.03 o 
  11   3  20       19.82       31.14      8.32 o 
   0   4  20       13.18        7.97      7.79 o 
   1   4  20       18.33       12.65      6.78 o 
   2   4  20        5.07        0.88      3.25 o 
   3   4  20       41.92       71.56     19.69 o 
   4   4  20        3.37        8.15      7.66 o 
   5   4  20       12.95       25.41     12.85 o 
   6   4  20        6.50       20.17      9.27 o 
   7   4  20        1.90        5.53      6.04 o 
   8   4  20       21.38        7.96      6.51 o 
   9   4  20       13.04       12.97      7.85 o 
  10   4  20       17.81       23.82      7.84 o 
  11   4  20        6.99       19.52      9.63 o 
   1   5  20        0.35        0.20      2.63 o 
   2   5  20        2.83       11.96      7.84 o 
   3   5  20        9.89        3.83      5.28 o 
   4   5  20        6.48        9.47      6.40 o 
   5   5  20        2.90       -0.14      2.25 o 
   6   5  20        0.26        1.02      3.24 o 
   7   5  20       13.75        7.36      5.68 o 
   8   5  20        1.18        3.41      4.90 o 
   9   5  20        0.12        1.37      3.29 o 
  10   5  20        0.28       -0.04      3.03 o 
   0   6  20        7.64        8.38     11.24 o 
   1   6  20        3.49        5.01      5.57 o 
   2   6  20       18.56       33.41      9.74 o 
   3   6  20       82.46      216.72     41.44 o 
   4   6  20       12.10        4.52      5.39 o 
   5   6  20        6.12        7.28      6.27 o 
   6   6  20        0.01        5.58      5.53 o 
   7   6  20        2.00       -2.10      4.20 o 
   8   6  20       10.23        7.15      6.15 o 
   9   6  20       31.40       50.85     31.61 o 
   1   7  20        0.98        3.39      4.74 o 
   2   7  20       21.98       38.90     14.78 o 
   3   7  20        0.13        0.81      3.30 o 
   4   7  20        0.77        0.28      3.22 o 
   5   7  20        0.24       -2.23      4.63 o 
   6   7  20        5.31        1.33      3.90 o 
   7   7  20        0.52       -3.36      4.13 o 
   8   7  20       12.35        8.18      7.23 o 
   0   8  20        5.88        9.32      9.05 o 
   1   8  20        0.23        0.46      3.07 o 
   2   8  20       23.15       17.30     10.13 o 
   3   8  20       26.57       14.21      8.08 o 
   4   8  20        1.62       -2.12      3.81 o 
   5   8  20        3.95        4.27      4.68 o 
   6   8  20        7.23        3.99      4.29 o 
   7   8  20        1.93        1.00      2.79 o 
   1   9  20        7.41       13.74     11.80 o 
   2   9  20        0.78        9.48      8.23 o 
   3   9  20        1.28        4.12      5.42 o 
   4   9  20        2.88        0.22      3.46 o 
   5   9  20       11.29       -0.41      2.68 o 
   1   1  21       60.70       10.48      7.81 o 
   2   1  21       24.71       -1.11      4.99 o 
   3   1  21        5.94        1.58      5.49 o 
   4   1  21       36.42       50.75     23.13 o 
   5   1  21        0.09        4.66      6.41 o 
   6   1  21       20.89       17.48     13.45 o 
   7   1  21       12.17        0.02      2.49 o 
   8   1  21       10.11       -0.12      2.37 o 
   9   1  21        2.58       15.03      7.41 o 
  10   1  21        4.34        2.95      4.35 o 
   0   2  21       34.65        7.52      9.30 o 
   1   2  21        0.14       -0.11      2.83 o 
   2   2  21        4.80       -0.83      4.88 o 
   3   2  21       57.87       59.28     30.15 o 
   4   2  21       10.49        9.31      6.84 o 
   5   2  21       23.96       66.38     30.80 o 
   6   2  21       43.81       -0.26      3.46 o 
   7   2  21        4.29       -0.81      4.06 o 
   8   2  21       13.93       12.78     12.02 o 
   9   2  21       11.03       22.47     11.49 o 
  10   2  21        0.22        0.80      3.03 o 
   1   3  21       12.27        4.59      4.87 o 
   2   3  21        0.56        2.12      4.45 o 
   3   3  21        2.46        7.39      8.24 o 
   4   3  21        0.52        1.11      4.18 o 
   5   3  21        2.41       -0.38      3.13 o 
   6   3  21        1.22       -0.20      2.54 o 
   7   3  21        0.00        0.47      3.15 o 
   8   3  21        3.33        4.98      7.68 o 
   9   3  21        2.13        5.04      4.97 o 
   0   4  21       80.94      115.95     32.24 o 
   1   4  21        2.58       16.13      7.13 o 
   2   4  21        1.74       -2.95      5.46 o 
   3   4  21       55.53       33.03     15.43 o 
   4   4  21       22.33       25.66     15.97 o 
   5   4  21       32.78       -0.47      3.08 o 
   6   4  21       44.83       -0.31      2.89 o 
   7   4  21       11.67        9.51      6.77 o 
   8   4  21       11.55       35.92     18.20 o 
   9   4  21       21.01       18.62     14.70 o 
   1   5  21        0.58       -2.31      4.63 o 
   2   5  21        2.17        0.25      3.15 o 
   3   5  21        0.14        1.47      3.65 o 
   4   5  21       14.60       19.85     14.45 o 
   5   5  21       10.66       19.21     14.51 o 
   6   5  21       26.05       22.16     15.89 o 
   7   5  21        9.83       10.62      8.94 o 
   8   5  21        0.10       -1.80      3.87 o 
   0   6  21        5.99       18.11     15.91 o 
   1   6  21        6.53        7.75      6.23 o 
   2   6  21        0.39       -1.57      3.76 o 
   3   6  21        0.06       -1.18      3.48 o 
   4   6  21        3.32        6.35      5.32 o 
   5   6  21        1.40        3.25      4.43 o 
   6   6  21        7.32        4.96      4.57 o 
   7   6  21        2.16        4.47      5.23 o 
   1   7  21       52.39       83.25     55.48 o 
   2   7  21       15.21       16.07     14.40 o 
   3   7  21       13.95       10.23      6.79 o 
   4   7  21        6.38        9.57      5.89 o 
   5   7  21        8.11       -0.69      3.50 o 
   6   7  21       19.27       -0.11      2.21 o 
   0   8  21        2.44        1.43      7.14 o 
   1   8  21        6.19       11.11      9.04 o 
   2   8  21        0.12        1.10      5.48 o 
   3   8  21       21.80       32.05     24.39 o 
   0   0  22      169.29      342.35     53.52 o 
   1   0  22       16.34       21.51     28.45 o 
   2   0  22       31.74       31.19     18.92 o 
   3   0  22        9.72       -0.16      5.49 o 
   4   0  22       13.89       -0.99      4.67 o 
   5   0  22        3.37        0.00      2.70 o 
   6   0  22       11.67       -0.39      3.41 o 
   7   0  22        4.12        0.13      4.48 o 
   8   0  22       12.11       -1.07      5.99 o 
   1   1  22        0.35        1.55      3.74 o 
   2   1  22       10.85        3.35      4.94 o 
   3   1  22        0.06        0.10      3.39 o 
   4   1  22        1.51        0.17      3.04 o 
   5   1  22        2.86       -0.14      3.19 o 
   6   1  22        8.32       -0.20      3.44 o 
   7   1  22        9.31        0.48      2.82 o 
   8   1  22        5.54       -0.25      3.51 o 
   0   2  22       43.18       -0.67      7.01 o 
   1   2  22        0.16        0.10      1.98 o 
   2   2  22        1.87        1.44      3.39 o 
   3   2  22        4.11        0.20      2.61 o 
   4   2  22        7.53       -0.02      2.48 o 
   5   2  22        0.64        0.41      3.17 o 
   6   2  22        2.87        0.03      2.67 o 
   7   2  22        0.21        0.48      2.87 o 
   8   2  22        5.65        0.11      2.14 o 
   1   3  22        9.12        5.32      5.34 o 
   2   3  22        7.98       11.02      8.08 o 
   3   3  22        8.66        4.62      4.03 o 
   4   3  22        6.84        9.61      6.80 o 
   5   3  22       16.73        8.26      7.03 o 
   6   3  22       23.45       17.90     12.39 o 
   7   3  22        2.87        5.48      4.85 o 
   0   4  22        1.19       -0.90      6.41 o 
   1   4  22        1.50        3.05      3.94 o 
   2   4  22        0.05       -0.32      2.69 o 
   3   4  22       13.61       14.89      8.55 o 
   4   4  22        0.04        3.56      3.99 o 
   5   4  22        0.42        0.57      2.40 o 
   6   4  22        6.94        6.16      5.82 o 
   1   5  22        2.49        3.85      5.54 o 
   2   5  22        6.97        4.04      3.76 o 
   3   5  22       10.38        5.51      4.81 o 
   4   5  22        2.81        2.81      3.52 o 
   5   5  22        3.01        5.16      4.68 o 
   0   6  22       44.86      230.91     43.33 o 
   1   6  22        1.65       -0.36      3.67 o 
   2   6  22       44.37       48.06     32.11 o 
   3   6  22        4.99        0.33      3.50 o 
   4   6  22        0.55        4.13      5.67 o 
   2   1  23       15.07       10.69      8.60 o 
   3   1  23        1.09       -0.64      4.13 o 
   4   1  23        2.93        2.32      3.92 o 
   5   1  23       48.00      160.51     31.97 o 
   3   2  23        0.26        7.70      8.10 o 
   4   2  23        1.45        5.46      5.67 o 
   5   2  23       11.15       15.40     15.80 o 
   2   3  23        3.92        0.84      4.59 o 
   4   3  23        2.58        4.29     11.54 o 
   1   4  23        8.23        0.14      3.72 o 
   2   4  23       25.97       -0.60      7.79 o 
                                                 
